# Supplementary material for: Gut microbiome of Vespa orientalis: functional insights and potential honey bee pathogen dynamics
Source: Anim Microbiome. 2025 Sep 30;7:95. doi: 10.1186/s42523-025-00460-6 (PMC12482325; doi:10.1186/s42523-025-00460-6)
Supplement: Supplementary file 1 — Supplementary Material 1 [file 42523_2025_460_MOESM1_ESM.xlsx]

## Sheet: PS_per genome
Genoma	Amino Acids synthesis	Fatty Acid Biosynthesis	Metabolism of Aromatic Compounds	Monosaccharides	Nitrogen Metabolism	Polysaccharides degradation	Protein degradation	Toxic compounds resistance	Vitamins	Resistance to antibiotics
Acinetobacter baumannii_ATCC 19606_GCA_009035845.1..txt	44.5596	6.21762	2.07254	15.0259	5.69948	4.66321	16.5803	4.14508	1.03627	0
Acinetobacter pollinis_SCC477_GCA_015627175.1	51.6129	2.41935	0	9.67742	7.25806	6.45161	17.7419	4.83871	0	0
Acinetobacter_baretiae_B10A_GCF_015627105.1	49.2857	1.42857	0	11.4286	6.42857	6.42857	16.4286	7.14286	1.42857	0
Acinetobacter_nectaris	52.9412	2.20588	0	10.2941	8.08824	5.88235	16.9118	3.67647	0	0
Arsenophonus apicola ArsBeeUs	35.4839	3.22581	0	7.09677	4.51613	12.9032	19.3548	17.4194	0	0
Arsenophonus apicola_aApi_AU	35.7616	4.63576	0	8.60927	4.63576	13.245	18.543	14.5695	0	0
Arsenophonus nasoniae	28.6486	3.78378	0	7.56757	4.32432	10.8108	20.5405	23.7838	0	0.540541
Burkholderia gladioli	47.0284	7.75194	1.55039	16.0207	4.90956	5.42636	11.1111	4.65116	0.775194	0.775194
Burkholderia_cepacia_ATCC 25416	48.2979	6.59574	0.638298	15.9574	2.55319	4.89362	12.9787	6.59574	0.638298	0.851064
Burkholderia_pseudomultivorans_LMG 26883	48.9157	6.50602	1.92771	15.4217	3.13253	4.09639	11.8072	6.98795	0.481928	0.722892
Carnimonas_nigrificans_ATCC BAA-78	47.651	1.34228	0	15.4362	4.69799	10.0671	16.7785	0.671141	2.68456	0.671141
Fructobacillus evanidus_LMG_32999	56.25	3.125	0	9.375	4.6875	0	23.4375	3.125	0	0
Fructobacillus_apis_W13	51.0204	2.04082	0	10.2041	6.12245	2.04082	22.449	6.12245	0	0
Fructobacillus_fructosus_KCTC 3544	48.3333	1.66667	0	15	5	1.66667	26.6667	1.66667	0	0
Fructobacillus_fructosus_NRIC_1058	48.3333	1.66667	0	15	5	1.66667	26.6667	1.66667	0	0
Lactococcus garvieae ASM1602669v1	47.2973	2.7027	0	13.5135	5.40541	4.05405	21.6216	1.35135	4.05405	0
Lactococcus insecticola_Hs20B0	52.6316	2.63158	0	9.21053	3.94737	7.89474	18.4211	3.94737	0	1.31579
Lactococcus nasutitermitis ASM1840376v1	52.9412	4.41176	0	10.2941	4.41176	5.88235	22.0588	0	0	0
Lactococcus termiticola_NtB2	50	3.22581	0	14.5161	3.22581	8.06452	17.7419	3.22581	0	0
Lactococcus_lactis_DSM 20481	51.8519	3.7037	0	12.3457	6.17284	6.17284	18.5185	1.23457	0	0
Lactococcus_plantarum_NBRC 100936	58.8235	2.35294	0	7.05882	7.05882	7.05882	14.1176	0	3.52941	0
Leifsonia aquatica_DSM 20146	52.0231	4.04624	0.578035	20.8092	2.31214	1.7341	14.4509	2.89017	1.15607	0
Leifsonia poae_VKM	54.902	3.26797	0.653595	18.3007	1.96078	2.61438	15.0327	2.61438	0.653595	0
Leifsonia_flava_SYP-B2174	54.7445	5.83942	0	12.4088	2.18978	2.18978	20.438	1.45985	0.729927	0
Rosenbergiella australiborealis	47.2973	2.02703	1.35135	14.1892	6.75676	7.43243	16.8919	3.37838	0	0.675676
Rosenbergiella collisarenosi	42.8571	2.38095	1.19048	16.0714	6.54762	8.92857	14.881	5.35714	0	1.78571
Rosenbergiella epipactidis subsp. Californiensis	44.3038	2.53165	1.26582	18.3544	6.96203	7.59494	15.1899	2.53165	0	1.26582
Rosenbergiella epipactidis subsp. Japonicus	43.5065	1.94805	1.2987	16.8831	7.79221	7.79221	16.2338	3.8961	0	0.649351
Rosenbergiella epipactidis	42.3841	1.98675	1.3245	16.5563	7.28477	8.60927	17.2185	3.31126	0	1.3245
Rosenbergiella gaditana	44.2308	2.5641	1.28205	11.5385	6.41026	7.69231	16.6667	7.69231	0	1.92308
Rosenbergiella metrosideri	43.1373	2.61438	1.30719	13.7255	7.18954	8.49673	16.3399	5.88235	0	1.30719
Rosenbergiella nectarea	42.0382	1.91083	1.27389	13.3758	7.00637	8.28025	15.9236	9.55414	0	0.636943
Spiroplasma monobiae MQ-1	50	0	0	14.2857	7.14286	0	28.5714	0	0	0
Spiroplasma_apis_B31	37.5	0	0	18.75	6.25	0	37.5	0	0	0
Spiroplasma_litorale	61.1111	0	0	5.55556	5.55556	0	27.7778	0	0	0

## Sheet: ECnumber_genome_and %
Genome	Category	Ecnumber	Percent (%)	Description
Acinetobacter baumannii_ATCC 19606_GCA_009035845.1..txt	Amino Acids synthesis	EC 1.1.1	1.12	Diaminohydroxyphosphoribosylaminopyrimidine deaminase (EC 3.5.4.26) / 5-amino-6-(5-phosphoribosylamino)uracil reductase (EC 1.1.1.193)
Acinetobacter baumannii_ATCC 19606_GCA_009035845.1..txt	Amino Acids synthesis	EC 1.2.1	1.12	4-aminobutyraldehyde dehydrogenase (EC 1.2.1.19)
Acinetobacter baumannii_ATCC 19606_GCA_009035845.1..txt	Amino Acids synthesis	EC 1.4.3	1.12	D-amino-acid oxidase (EC 1.4.3.3)
Acinetobacter baumannii_ATCC 19606_GCA_009035845.1..txt	Amino Acids synthesis	EC 1.4.99	2.25	D-amino acid dehydrogenase (EC 1.4.99.6)
Acinetobacter baumannii_ATCC 19606_GCA_009035845.1..txt	Amino Acids synthesis	EC 2.1.1	1.12	tRNA (5-methylaminomethyl-2-thiouridylate)-methyltransferase (EC 2.1.1.61) / FAD-dependent cmnm(5)s(2)U34 oxidoreductase
Acinetobacter baumannii_ATCC 19606_GCA_009035845.1..txt	Amino Acids synthesis	EC 2.1.2	1.12	IMP cyclohydrolase (EC 3.5.4.10) / Phosphoribosylaminoimidazolecarboxamide formyltransferase (EC 2.1.2.3)
Acinetobacter baumannii_ATCC 19606_GCA_009035845.1..txt	Amino Acids synthesis	EC 2.3.1	1.12	8-amino-7-oxononanoate synthase (EC 2.3.1.47)
Acinetobacter baumannii_ATCC 19606_GCA_009035845.1..txt	Amino Acids synthesis	EC 2.3.1	1.12	UDP-2-acetamido-3-amino-2,3-dideoxy-D-glucuronic acid acetyltransferase (EC 2.3.1.201)
Acinetobacter baumannii_ATCC 19606_GCA_009035845.1..txt	Amino Acids synthesis	EC 2.6.1	1.12	2-aminoethylphosphonate:pyruvate aminotransferase (EC 2.6.1.37)
Acinetobacter baumannii_ATCC 19606_GCA_009035845.1..txt	Amino Acids synthesis	EC 2.6.1	1.12	Adenosylmethionine-8-amino-7-oxononanoate aminotransferase (EC 2.6.1.62)
Acinetobacter baumannii_ATCC 19606_GCA_009035845.1..txt	Amino Acids synthesis	EC 2.6.1	1.12	Anthranilate synthase, amidotransferase component (EC 4.1.3.27) @ Para-aminobenzoate synthase, amidotransferase component (EC 2.6.1.85)
Acinetobacter baumannii_ATCC 19606_GCA_009035845.1..txt	Amino Acids synthesis	EC 2.6.1	1.12	Aspartate aminotransferase (EC 2.6.1.1)
Acinetobacter baumannii_ATCC 19606_GCA_009035845.1..txt	Amino Acids synthesis	EC 2.6.1	1.12	Biosynthetic Aromatic amino acid aminotransferase alpha (EC 2.6.1.57)
Acinetobacter baumannii_ATCC 19606_GCA_009035845.1..txt	Amino Acids synthesis	EC 2.6.1	1.12	Branched-chain amino acid aminotransferase (EC 2.6.1.42)
Acinetobacter baumannii_ATCC 19606_GCA_009035845.1..txt	Amino Acids synthesis	EC 2.6.1	1.12	Diaminobutyrate--2-oxoglutarate aminotransferase (EC 2.6.1.76)
Acinetobacter baumannii_ATCC 19606_GCA_009035845.1..txt	Amino Acids synthesis	EC 2.6.1	1.12	Gamma-aminobutyrate:alpha-ketoglutarate aminotransferase (EC 2.6.1.19)
Acinetobacter baumannii_ATCC 19606_GCA_009035845.1..txt	Amino Acids synthesis	EC 2.6.1	1.12	Glutamate--UDP-2-acetamido-2-deoxy-D-ribohex-3-uluronic acid aminotransferase (PLP cofactor) (EC 2.6.1.98)
Acinetobacter baumannii_ATCC 19606_GCA_009035845.1..txt	Amino Acids synthesis	EC 2.6.1	1.12	Glutamine--fructose-6-phosphate aminotransferase [isomerizing] (EC 2.6.1.16)
Acinetobacter baumannii_ATCC 19606_GCA_009035845.1..txt	Amino Acids synthesis	EC 2.6.1	1.12	Histidinol-phosphate aminotransferase (EC 2.6.1.9)
Acinetobacter baumannii_ATCC 19606_GCA_009035845.1..txt	Amino Acids synthesis	EC 2.6.1	1.12	N-acetylornithine aminotransferase (EC 2.6.1.11)
Acinetobacter baumannii_ATCC 19606_GCA_009035845.1..txt	Amino Acids synthesis	EC 2.6.1	1.12	N-succinyl-L,L-diaminopimelate aminotransferase (EC 2.6.1.17), type 2
Acinetobacter baumannii_ATCC 19606_GCA_009035845.1..txt	Amino Acids synthesis	EC 2.6.1	1.12	Omega-amino acid--pyruvate aminotransferase (EC 2.6.1.18)
Acinetobacter baumannii_ATCC 19606_GCA_009035845.1..txt	Amino Acids synthesis	EC 2.6.1	1.12	Para-aminobenzoate synthase, aminase component (EC 2.6.1.85)
Acinetobacter baumannii_ATCC 19606_GCA_009035845.1..txt	Amino Acids synthesis	EC 2.6.1	1.12	Phosphoserine aminotransferase (EC 2.6.1.52)
Acinetobacter baumannii_ATCC 19606_GCA_009035845.1..txt	Amino Acids synthesis	EC 2.6.1	2.25	Transcriptional regulator, GntR family domain / Aspartate aminotransferase (EC 2.6.1.1)
Acinetobacter baumannii_ATCC 19606_GCA_009035845.1..txt	Amino Acids synthesis	EC 2.7.6	2.25	2-amino-4-hydroxy-6-hydroxymethyldihydropteridine pyrophosphokinase (EC 2.7.6.3)
Acinetobacter baumannii_ATCC 19606_GCA_009035845.1..txt	Amino Acids synthesis	EC 3.1.1	1.12	D-aminoacyl-tRNA deacylase (EC 3.1.1.96)
Acinetobacter baumannii_ATCC 19606_GCA_009035845.1..txt	Amino Acids synthesis	EC 3.4.11	1.12	Cytosol aminopeptidase PepA (EC 3.4.11.1)
Acinetobacter baumannii_ATCC 19606_GCA_009035845.1..txt	Amino Acids synthesis	EC 3.4.11	2.25	Membrane alanine aminopeptidase N (EC 3.4.11.2)
Acinetobacter baumannii_ATCC 19606_GCA_009035845.1..txt	Amino Acids synthesis	EC 3.4.11	2.25	Methionine aminopeptidase (EC 3.4.11.18)
Acinetobacter baumannii_ATCC 19606_GCA_009035845.1..txt	Amino Acids synthesis	EC 3.4.11	2.25	Xaa-Pro aminopeptidase (EC 3.4.11.9)
Acinetobacter baumannii_ATCC 19606_GCA_009035845.1..txt	Amino Acids synthesis	EC 3.5.1	1.12	N-succinyl-L,L-diaminopimelate desuccinylase (EC 3.5.1.18)
Acinetobacter baumannii_ATCC 19606_GCA_009035845.1..txt	Amino Acids synthesis	EC 3.5.4	1.12	Diaminohydroxyphosphoribosylaminopyrimidine deaminase (EC 3.5.4.26) / 5-amino-6-(5-phosphoribosylamino)uracil reductase (EC 1.1.1.193)
Acinetobacter baumannii_ATCC 19606_GCA_009035845.1..txt	Amino Acids synthesis	EC 3.5.4	1.12	IMP cyclohydrolase (EC 3.5.4.10) / Phosphoribosylaminoimidazolecarboxamide formyltransferase (EC 2.1.2.3)
Acinetobacter baumannii_ATCC 19606_GCA_009035845.1..txt	Amino Acids synthesis	EC 4.1.1	1.12	Diaminopimelate decarboxylase (EC 4.1.1.20)
Acinetobacter baumannii_ATCC 19606_GCA_009035845.1..txt	Amino Acids synthesis	EC 4.1.1	1.12	L-2,4-diaminobutyrate decarboxylase (EC 4.1.1.86)
Acinetobacter baumannii_ATCC 19606_GCA_009035845.1..txt	Amino Acids synthesis	EC 4.1.3	1.12	Aminodeoxychorismate lyase (EC 4.1.3.38)
Acinetobacter baumannii_ATCC 19606_GCA_009035845.1..txt	Amino Acids synthesis	EC 4.1.3	1.12	Anthranilate synthase, amidotransferase component (EC 4.1.3.27) @ Para-aminobenzoate synthase, amidotransferase component (EC 2.6.1.85)
Acinetobacter baumannii_ATCC 19606_GCA_009035845.1..txt	Amino Acids synthesis	EC 4.2.1	2.25	Enoyl-CoA hydratase (EC 4.2.1.17) => degradation of branched-chain amino acids and alpha-keto acids
Acinetobacter baumannii_ATCC 19606_GCA_009035845.1..txt	Amino Acids synthesis	EC 5.1.1	1.12	Diaminopimelate epimerase (EC 5.1.1.7)
Acinetobacter baumannii_ATCC 19606_GCA_009035845.1..txt	Amino Acids synthesis	EC 5.3.1	1.12	Phosphoribosylformimino-5-aminoimidazole carboxamide ribotide isomerase (EC 5.3.1.16)
Acinetobacter baumannii_ATCC 19606_GCA_009035845.1..txt	Amino Acids synthesis	EC 5.4.3	1.12	Glutamate-1-semialdehyde 2,1-aminomutase (EC 5.4.3.8)
Acinetobacter baumannii_ATCC 19606_GCA_009035845.1..txt	Amino Acids synthesis	EC 5.4.3	1.12	Lysine 2,3-aminomutase (EC 5.4.3.2)
Acinetobacter baumannii_ATCC 19606_GCA_009035845.1..txt	Amino Acids synthesis	EC 5.4.99	1.12	N5-carboxyaminoimidazole ribonucleotide mutase (EC 5.4.99.18)
Acinetobacter baumannii_ATCC 19606_GCA_009035845.1..txt	Amino Acids synthesis	EC 6.3.2	1.12	Phosphoribosylaminoimidazole-succinocarboxamide synthase (EC 6.3.2.6)
Acinetobacter baumannii_ATCC 19606_GCA_009035845.1..txt	Amino Acids synthesis	EC 6.3.2	1.12	UDP-N-acetylmuramate:L-alanyl-gamma-D-glutamyl-meso-diaminopimelate ligase (EC 6.3.2.-)
Acinetobacter baumannii_ATCC 19606_GCA_009035845.1..txt	Amino Acids synthesis	EC 6.3.2	1.12	UDP-N-acetylmuramoyl-dipeptide--2,6-diaminopimelate ligase (EC 6.3.2.13)
Acinetobacter baumannii_ATCC 19606_GCA_009035845.1..txt	Amino Acids synthesis	EC 6.3.4	1.12	N5-carboxyaminoimidazole ribonucleotide synthase (EC 6.3.4.18)
Acinetobacter baumannii_ATCC 19606_GCA_009035845.1..txt	Fatty Acid Biosynthesis	EC 1.14.19	4.49	Fatty acid desaturase (EC 1.14.19.1); Delta-9 fatty acid desaturase (EC 1.14.19.1)
Acinetobacter baumannii_ATCC 19606_GCA_009035845.1..txt	Fatty Acid Biosynthesis	EC 6.2.1	2.25	Long-chain-fatty-acid--CoA ligase (EC 6.2.1.3)
Acinetobacter baumannii_ATCC 19606_GCA_009035845.1..txt	Monosaccharides	EC 1.1.1	1.12	Inosine-5'-monophosphate dehydrogenase (EC 1.1.1.205) / CBS domain
Acinetobacter baumannii_ATCC 19606_GCA_009035845.1..txt	Monosaccharides	EC 1.1.1	2.25	Isocitrate dehydrogenase [NADP] (EC 1.1.1.42); Monomeric isocitrate dehydrogenase [NADP] (EC 1.1.1.42)
Acinetobacter baumannii_ATCC 19606_GCA_009035845.1..txt	Monosaccharides	EC 1.13.12	1.12	Nitronate monooxygenase (EC 1.13.12.16)
Acinetobacter baumannii_ATCC 19606_GCA_009035845.1..txt	Monosaccharides	EC 1.14.13	5.62	Cyclohexanone monooxygenase (EC 1.14.13.22)
Acinetobacter baumannii_ATCC 19606_GCA_009035845.1..txt	Monosaccharides	EC 1.14.13	2.25	Nitrilotriacetate monooxygenase component B (EC 1.14.13.-)
Acinetobacter baumannii_ATCC 19606_GCA_009035845.1..txt	Monosaccharides	EC 1.14.13	1.12	Probable Lysine n(6)-hydroxylase associated with siderophore S biosynthesis (EC 1.14.13.59) @ Siderophore biosynthesis protein, monooxygenase
Acinetobacter baumannii_ATCC 19606_GCA_009035845.1..txt	Monosaccharides	EC 1.14.14	1.12	Alkanal monooxygenase alpha chain (EC 1.14.14.3)
Acinetobacter baumannii_ATCC 19606_GCA_009035845.1..txt	Monosaccharides	EC 1.14.14	1.12	FMNH2-dependent alkanesulfonate monooxygenase (EC 1.14.14.5)
Acinetobacter baumannii_ATCC 19606_GCA_009035845.1..txt	Monosaccharides	EC 1.14.15	1.12	Alkane-1 monooxygenase (EC 1.14.15.3)
Acinetobacter baumannii_ATCC 19606_GCA_009035845.1..txt	Monosaccharides	EC 2.7.4	1.12	Thiamine-monophosphate kinase (EC 2.7.4.16)
Acinetobacter baumannii_ATCC 19606_GCA_009035845.1..txt	Monosaccharides	EC 2.7.7	1.12	Cyclic pyranopterin monophosphate synthase (EC 4.6.1.17) / Molybdopterin adenylyltransferase (EC 2.7.7.75)
Acinetobacter baumannii_ATCC 19606_GCA_009035845.1..txt	Monosaccharides	EC 3.1.3	1.12	Inositol-1-monophosphatase (EC 3.1.3.25)
Acinetobacter baumannii_ATCC 19606_GCA_009035845.1..txt	Monosaccharides	EC 4.6.1	1.12	Cyclic pyranopterin monophosphate synthase (EC 4.6.1.17) / Molybdopterin adenylyltransferase (EC 2.7.7.75)
Acinetobacter baumannii_ATCC 19606_GCA_009035845.1..txt	Nitrogen Metabolism	EC 1.5.1	2.25	Oxygen-insensitive NAD(P)H nitroreductase (EC 1.-.-.-) / Dihydropteridine reductase (EC 1.5.1.34)
Acinetobacter baumannii_ATCC 19606_GCA_009035845.1..txt	Nitrogen Metabolism	EC 2.7.13	1.12	Nitrogen regulation protein NtrB (EC 2.7.13.3)
Acinetobacter baumannii_ATCC 19606_GCA_009035845.1..txt	Protein degradation	EC 1.11.1	1.12	Catalase KatE-intracellular protease (EC 1.11.1.6)
Acinetobacter baumannii_ATCC 19606_GCA_009035845.1..txt	Protein degradation	EC 3.4.21	1.12	ATP-dependent Clp protease proteolytic subunit ClpP (EC 3.4.21.92)
Acinetobacter baumannii_ATCC 19606_GCA_009035845.1..txt	Protein degradation	EC 3.4.21	1.12	ATP-dependent protease La (EC 3.4.21.53) Type I
Acinetobacter baumannii_ATCC 19606_GCA_009035845.1..txt	Protein degradation	EC 3.4.21	1.12	ATP-dependent protease La (EC 3.4.21.53) Type II
Acinetobacter baumannii_ATCC 19606_GCA_009035845.1..txt	Protein degradation	EC 3.4.21	1.12	Alkaline serine exoprotease A precursor (EC 3.4.21.-)
Acinetobacter baumannii_ATCC 19606_GCA_009035845.1..txt	Protein degradation	EC 3.4.21	1.12	Carboxyl-terminal protease (EC 3.4.21.102)
Acinetobacter pollinis_SCC477_GCA_015627175.1	Amino Acids synthesis	EC 1.1.1	1.59	Diaminohydroxyphosphoribosylaminopyrimidine deaminase (EC 3.5.4.26) / 5-amino-6-(5-phosphoribosylamino)uracil reductase (EC 1.1.1.193)
Acinetobacter pollinis_SCC477_GCA_015627175.1	Amino Acids synthesis	EC 1.4.99	1.59	D-amino acid dehydrogenase (EC 1.4.99.6)
Acinetobacter pollinis_SCC477_GCA_015627175.1	Amino Acids synthesis	EC 2.1.1	1.59	tRNA (5-methylaminomethyl-2-thiouridylate)-methyltransferase (EC 2.1.1.61) / FAD-dependent cmnm(5)s(2)U34 oxidoreductase
Acinetobacter pollinis_SCC477_GCA_015627175.1	Amino Acids synthesis	EC 2.1.2	1.59	IMP cyclohydrolase (EC 3.5.4.10) / Phosphoribosylaminoimidazolecarboxamide formyltransferase (EC 2.1.2.3)
Acinetobacter pollinis_SCC477_GCA_015627175.1	Amino Acids synthesis	EC 2.3.1	1.59	8-amino-7-oxononanoate synthase (EC 2.3.1.47)
Acinetobacter pollinis_SCC477_GCA_015627175.1	Amino Acids synthesis	EC 2.6.1	1.59	Adenosylmethionine-8-amino-7-oxononanoate aminotransferase (EC 2.6.1.62)
Acinetobacter pollinis_SCC477_GCA_015627175.1	Amino Acids synthesis	EC 2.6.1	1.59	Anthranilate synthase, amidotransferase component (EC 4.1.3.27) @ Para-aminobenzoate synthase, amidotransferase component (EC 2.6.1.85)
Acinetobacter pollinis_SCC477_GCA_015627175.1	Amino Acids synthesis	EC 2.6.1	3.17	Aspartate aminotransferase (EC 2.6.1.1)
Acinetobacter pollinis_SCC477_GCA_015627175.1	Amino Acids synthesis	EC 2.6.1	1.59	Biosynthetic Aromatic amino acid aminotransferase alpha (EC 2.6.1.57)
Acinetobacter pollinis_SCC477_GCA_015627175.1	Amino Acids synthesis	EC 2.6.1	1.59	Branched-chain amino acid aminotransferase (EC 2.6.1.42)
Acinetobacter pollinis_SCC477_GCA_015627175.1	Amino Acids synthesis	EC 2.6.1	1.59	Diaminobutyrate--2-oxoglutarate aminotransferase (EC 2.6.1.76)
Acinetobacter pollinis_SCC477_GCA_015627175.1	Amino Acids synthesis	EC 2.6.1	1.59	Gamma-aminobutyrate:alpha-ketoglutarate aminotransferase (EC 2.6.1.19)
Acinetobacter pollinis_SCC477_GCA_015627175.1	Amino Acids synthesis	EC 2.6.1	1.59	Glutamine--fructose-6-phosphate aminotransferase [isomerizing] (EC 2.6.1.16)
Acinetobacter pollinis_SCC477_GCA_015627175.1	Amino Acids synthesis	EC 2.6.1	1.59	Histidinol-phosphate aminotransferase (EC 2.6.1.9)
Acinetobacter pollinis_SCC477_GCA_015627175.1	Amino Acids synthesis	EC 2.6.1	1.59	N-succinyl-L,L-diaminopimelate aminotransferase (EC 2.6.1.17), type 2
Acinetobacter pollinis_SCC477_GCA_015627175.1	Amino Acids synthesis	EC 2.6.1	1.59	Para-aminobenzoate synthase, aminase component (EC 2.6.1.85)
Acinetobacter pollinis_SCC477_GCA_015627175.1	Amino Acids synthesis	EC 2.6.1	1.59	Phosphoserine aminotransferase (EC 2.6.1.52)
Acinetobacter pollinis_SCC477_GCA_015627175.1	Amino Acids synthesis	EC 2.6.1	3.17	Serine--pyruvate aminotransferase (EC 2.6.1.51) / L-alanine:glyoxylate aminotransferase (EC 2.6.1.44)
Acinetobacter pollinis_SCC477_GCA_015627175.1	Amino Acids synthesis	EC 2.7.6	3.17	2-amino-4-hydroxy-6-hydroxymethyldihydropteridine pyrophosphokinase (EC 2.7.6.3)
Acinetobacter pollinis_SCC477_GCA_015627175.1	Amino Acids synthesis	EC 3.1.1	1.59	D-aminoacyl-tRNA deacylase (EC 3.1.1.96)
Acinetobacter pollinis_SCC477_GCA_015627175.1	Amino Acids synthesis	EC 3.4.11	1.59	Cytosol aminopeptidase PepA (EC 3.4.11.1)
Acinetobacter pollinis_SCC477_GCA_015627175.1	Amino Acids synthesis	EC 3.4.11	1.59	Membrane alanine aminopeptidase N (EC 3.4.11.2)
Acinetobacter pollinis_SCC477_GCA_015627175.1	Amino Acids synthesis	EC 3.4.11	3.17	Methionine aminopeptidase (EC 3.4.11.18)
Acinetobacter pollinis_SCC477_GCA_015627175.1	Amino Acids synthesis	EC 3.4.11	3.17	Xaa-Pro aminopeptidase (EC 3.4.11.9)
Acinetobacter pollinis_SCC477_GCA_015627175.1	Amino Acids synthesis	EC 3.5.1	1.59	N-carbamoyl-L-amino acid hydrolase (EC 3.5.1.87)
Acinetobacter pollinis_SCC477_GCA_015627175.1	Amino Acids synthesis	EC 3.5.1	1.59	N-succinyl-L,L-diaminopimelate desuccinylase (EC 3.5.1.18)
Acinetobacter pollinis_SCC477_GCA_015627175.1	Amino Acids synthesis	EC 3.5.4	1.59	Diaminohydroxyphosphoribosylaminopyrimidine deaminase (EC 3.5.4.26) / 5-amino-6-(5-phosphoribosylamino)uracil reductase (EC 1.1.1.193)
Acinetobacter pollinis_SCC477_GCA_015627175.1	Amino Acids synthesis	EC 3.5.4	1.59	IMP cyclohydrolase (EC 3.5.4.10) / Phosphoribosylaminoimidazolecarboxamide formyltransferase (EC 2.1.2.3)
Acinetobacter pollinis_SCC477_GCA_015627175.1	Amino Acids synthesis	EC 4.1.1	1.59	Diaminopimelate decarboxylase (EC 4.1.1.20)
Acinetobacter pollinis_SCC477_GCA_015627175.1	Amino Acids synthesis	EC 4.1.1	1.59	L-2,4-diaminobutyrate decarboxylase (EC 4.1.1.86)
Acinetobacter pollinis_SCC477_GCA_015627175.1	Amino Acids synthesis	EC 4.1.3	1.59	Aminodeoxychorismate lyase (EC 4.1.3.38)
Acinetobacter pollinis_SCC477_GCA_015627175.1	Amino Acids synthesis	EC 4.1.3	1.59	Anthranilate synthase, amidotransferase component (EC 4.1.3.27) @ Para-aminobenzoate synthase, amidotransferase component (EC 2.6.1.85)
Acinetobacter pollinis_SCC477_GCA_015627175.1	Amino Acids synthesis	EC 5.1.1	1.59	Diaminopimelate epimerase (EC 5.1.1.7)
Acinetobacter pollinis_SCC477_GCA_015627175.1	Amino Acids synthesis	EC 5.3.1	1.59	Phosphoribosylformimino-5-aminoimidazole carboxamide ribotide isomerase (EC 5.3.1.16)
Acinetobacter pollinis_SCC477_GCA_015627175.1	Amino Acids synthesis	EC 5.4.3	1.59	Glutamate-1-semialdehyde 2,1-aminomutase (EC 5.4.3.8)
Acinetobacter pollinis_SCC477_GCA_015627175.1	Amino Acids synthesis	EC 5.4.3	1.59	Lysine 2,3-aminomutase (EC 5.4.3.2)
Acinetobacter pollinis_SCC477_GCA_015627175.1	Amino Acids synthesis	EC 5.4.99	1.59	N5-carboxyaminoimidazole ribonucleotide mutase (EC 5.4.99.18)
Acinetobacter pollinis_SCC477_GCA_015627175.1	Amino Acids synthesis	EC 6.3.2	1.59	Phosphoribosylaminoimidazole-succinocarboxamide synthase (EC 6.3.2.6)
Acinetobacter pollinis_SCC477_GCA_015627175.1	Amino Acids synthesis	EC 6.3.2	1.59	UDP-N-acetylmuramate:L-alanyl-gamma-D-glutamyl-meso-diaminopimelate ligase (EC 6.3.2.-)
Acinetobacter pollinis_SCC477_GCA_015627175.1	Amino Acids synthesis	EC 6.3.2	1.59	UDP-N-acetylmuramoyl-dipeptide--2,6-diaminopimelate ligase (EC 6.3.2.13)
Acinetobacter pollinis_SCC477_GCA_015627175.1	Amino Acids synthesis	EC 6.3.4	1.59	N5-carboxyaminoimidazole ribonucleotide synthase (EC 6.3.4.18)
Acinetobacter pollinis_SCC477_GCA_015627175.1	Fatty Acid Biosynthesis	EC 1.14.19	3.17	Fatty acid desaturase (EC 1.14.19.1); Delta-9 fatty acid desaturase (EC 1.14.19.1)
Acinetobacter pollinis_SCC477_GCA_015627175.1	Fatty Acid Biosynthesis	EC 6.2.1	1.59	Long-chain-fatty-acid--CoA ligase (EC 6.2.1.3)
Acinetobacter pollinis_SCC477_GCA_015627175.1	Monosaccharides	EC 1.1.1	1.59	Inosine-5'-monophosphate dehydrogenase (EC 1.1.1.205) / CBS domain
Acinetobacter pollinis_SCC477_GCA_015627175.1	Monosaccharides	EC 1.13.12	1.59	Nitronate monooxygenase (EC 1.13.12.16)
Acinetobacter pollinis_SCC477_GCA_015627175.1	Monosaccharides	EC 1.14.13	1.59	Nitrilotriacetate monooxygenase component A (EC 1.14.13.-)
Acinetobacter pollinis_SCC477_GCA_015627175.1	Monosaccharides	EC 1.14.14	1.59	FMNH2-dependent alkanesulfonate monooxygenase (EC 1.14.14.5)
Acinetobacter pollinis_SCC477_GCA_015627175.1	Monosaccharides	EC 2.7.4	1.59	Thiamine-monophosphate kinase (EC 2.7.4.16)
Acinetobacter pollinis_SCC477_GCA_015627175.1	Monosaccharides	EC 3.1.3	1.59	Inositol-1-monophosphatase (EC 3.1.3.25)
Acinetobacter pollinis_SCC477_GCA_015627175.1	Nitrogen Metabolism	EC 1.5.1	1.59	Oxygen-insensitive NAD(P)H nitroreductase (EC 1.-.-.-) / Dihydropteridine reductase (EC 1.5.1.34)
Acinetobacter pollinis_SCC477_GCA_015627175.1	Nitrogen Metabolism	EC 2.7.13	1.59	Nitrogen regulation protein NtrB (EC 2.7.13.3)
Acinetobacter pollinis_SCC477_GCA_015627175.1	Protein degradation	EC 3.4.21	1.59	ATP-dependent Clp protease proteolytic subunit ClpP (EC 3.4.21.92)
Acinetobacter pollinis_SCC477_GCA_015627175.1	Protein degradation	EC 3.4.21	1.59	ATP-dependent protease La (EC 3.4.21.53) Type I
Acinetobacter pollinis_SCC477_GCA_015627175.1	Protein degradation	EC 3.4.21	1.59	ATP-dependent protease La (EC 3.4.21.53) Type II
Acinetobacter pollinis_SCC477_GCA_015627175.1	Protein degradation	EC 3.4.21	1.59	Carboxyl-terminal protease (EC 3.4.21.102)
Acinetobacter pollinis_SCC477_GCA_015627175.1	Protein degradation	EC 3.4.21	1.59	Possible protease sohB (EC 3.4.21.-)
Acinetobacter pollinis_SCC477_GCA_015627175.1	Protein degradation	EC 3.4.21	1.59	Tail-specific protease precursor (EC 3.4.21.102)
Acinetobacter_baretiae_B10A_GCF_015627105.1	Amino Acids synthesis	EC 1.1.1	1.41	Diaminohydroxyphosphoribosylaminopyrimidine deaminase (EC 3.5.4.26) / 5-amino-6-(5-phosphoribosylamino)uracil reductase (EC 1.1.1.193)
Acinetobacter_baretiae_B10A_GCF_015627105.1	Amino Acids synthesis	EC 1.4.3	1.41	D-amino-acid oxidase (EC 1.4.3.3)
Acinetobacter_baretiae_B10A_GCF_015627105.1	Amino Acids synthesis	EC 1.4.99	2.82	D-amino acid dehydrogenase (EC 1.4.99.6)
Acinetobacter_baretiae_B10A_GCF_015627105.1	Amino Acids synthesis	EC 2.1.1	1.41	tRNA (5-methylaminomethyl-2-thiouridylate)-methyltransferase (EC 2.1.1.61) / FAD-dependent cmnm(5)s(2)U34 oxidoreductase
Acinetobacter_baretiae_B10A_GCF_015627105.1	Amino Acids synthesis	EC 2.1.2	1.41	IMP cyclohydrolase (EC 3.5.4.10) / Phosphoribosylaminoimidazolecarboxamide formyltransferase (EC 2.1.2.3)
Acinetobacter_baretiae_B10A_GCF_015627105.1	Amino Acids synthesis	EC 2.3.1	1.41	8-amino-7-oxononanoate synthase (EC 2.3.1.47)
Acinetobacter_baretiae_B10A_GCF_015627105.1	Amino Acids synthesis	EC 2.6.1	1.41	Adenosylmethionine-8-amino-7-oxononanoate aminotransferase (EC 2.6.1.62)
Acinetobacter_baretiae_B10A_GCF_015627105.1	Amino Acids synthesis	EC 2.6.1	1.41	Anthranilate synthase, amidotransferase component (EC 4.1.3.27) @ Para-aminobenzoate synthase, amidotransferase component (EC 2.6.1.85)
Acinetobacter_baretiae_B10A_GCF_015627105.1	Amino Acids synthesis	EC 2.6.1	1.41	Aspartate aminotransferase (EC 2.6.1.1)
Acinetobacter_baretiae_B10A_GCF_015627105.1	Amino Acids synthesis	EC 2.6.1	1.41	Biosynthetic Aromatic amino acid aminotransferase alpha (EC 2.6.1.57)
Acinetobacter_baretiae_B10A_GCF_015627105.1	Amino Acids synthesis	EC 2.6.1	2.82	Branched-chain amino acid aminotransferase (EC 2.6.1.42)
Acinetobacter_baretiae_B10A_GCF_015627105.1	Amino Acids synthesis	EC 2.6.1	1.41	Diaminobutyrate--2-oxoglutarate aminotransferase (EC 2.6.1.76)
Acinetobacter_baretiae_B10A_GCF_015627105.1	Amino Acids synthesis	EC 2.6.1	1.41	Gamma-aminobutyrate:alpha-ketoglutarate aminotransferase (EC 2.6.1.19)
Acinetobacter_baretiae_B10A_GCF_015627105.1	Amino Acids synthesis	EC 2.6.1	1.41	Glutamine--fructose-6-phosphate aminotransferase [isomerizing] (EC 2.6.1.16)
Acinetobacter_baretiae_B10A_GCF_015627105.1	Amino Acids synthesis	EC 2.6.1	1.41	Histidinol-phosphate aminotransferase (EC 2.6.1.9)
Acinetobacter_baretiae_B10A_GCF_015627105.1	Amino Acids synthesis	EC 2.6.1	1.41	N-succinyl-L,L-diaminopimelate aminotransferase (EC 2.6.1.17), type 2
Acinetobacter_baretiae_B10A_GCF_015627105.1	Amino Acids synthesis	EC 2.6.1	1.41	Omega-amino acid--pyruvate aminotransferase (EC 2.6.1.18)
Acinetobacter_baretiae_B10A_GCF_015627105.1	Amino Acids synthesis	EC 2.6.1	1.41	Para-aminobenzoate synthase, aminase component (EC 2.6.1.85)
Acinetobacter_baretiae_B10A_GCF_015627105.1	Amino Acids synthesis	EC 2.6.1	1.41	Phosphoserine aminotransferase (EC 2.6.1.52)
Acinetobacter_baretiae_B10A_GCF_015627105.1	Amino Acids synthesis	EC 2.6.1	2.82	Transcriptional regulator, GntR family domain / Aspartate aminotransferase (EC 2.6.1.1)
Acinetobacter_baretiae_B10A_GCF_015627105.1	Amino Acids synthesis	EC 2.7.6	2.82	2-amino-4-hydroxy-6-hydroxymethyldihydropteridine pyrophosphokinase (EC 2.7.6.3)
Acinetobacter_baretiae_B10A_GCF_015627105.1	Amino Acids synthesis	EC 3.1.1	1.41	D-aminoacyl-tRNA deacylase (EC 3.1.1.96)
Acinetobacter_baretiae_B10A_GCF_015627105.1	Amino Acids synthesis	EC 3.4.11	1.41	Cytosol aminopeptidase PepA (EC 3.4.11.1)
Acinetobacter_baretiae_B10A_GCF_015627105.1	Amino Acids synthesis	EC 3.4.11	1.41	Membrane alanine aminopeptidase N (EC 3.4.11.2)
Acinetobacter_baretiae_B10A_GCF_015627105.1	Amino Acids synthesis	EC 3.4.11	2.82	Methionine aminopeptidase (EC 3.4.11.18)
Acinetobacter_baretiae_B10A_GCF_015627105.1	Amino Acids synthesis	EC 3.4.11	2.82	Xaa-Pro aminopeptidase (EC 3.4.11.9)
Acinetobacter_baretiae_B10A_GCF_015627105.1	Amino Acids synthesis	EC 3.5.1	1.41	N-succinyl-L,L-diaminopimelate desuccinylase (EC 3.5.1.18)
Acinetobacter_baretiae_B10A_GCF_015627105.1	Amino Acids synthesis	EC 3.5.4	1.41	Diaminohydroxyphosphoribosylaminopyrimidine deaminase (EC 3.5.4.26) / 5-amino-6-(5-phosphoribosylamino)uracil reductase (EC 1.1.1.193)
Acinetobacter_baretiae_B10A_GCF_015627105.1	Amino Acids synthesis	EC 3.5.4	1.41	IMP cyclohydrolase (EC 3.5.4.10) / Phosphoribosylaminoimidazolecarboxamide formyltransferase (EC 2.1.2.3)
Acinetobacter_baretiae_B10A_GCF_015627105.1	Amino Acids synthesis	EC 4.1.1	1.41	Diaminopimelate decarboxylase (EC 4.1.1.20)
Acinetobacter_baretiae_B10A_GCF_015627105.1	Amino Acids synthesis	EC 4.1.1	1.41	L-2,4-diaminobutyrate decarboxylase (EC 4.1.1.86)
Acinetobacter_baretiae_B10A_GCF_015627105.1	Amino Acids synthesis	EC 4.1.3	1.41	Aminodeoxychorismate lyase (EC 4.1.3.38)
Acinetobacter_baretiae_B10A_GCF_015627105.1	Amino Acids synthesis	EC 4.1.3	1.41	Anthranilate synthase, amidotransferase component (EC 4.1.3.27) @ Para-aminobenzoate synthase, amidotransferase component (EC 2.6.1.85)
Acinetobacter_baretiae_B10A_GCF_015627105.1	Amino Acids synthesis	EC 5.1.1	1.41	Diaminopimelate epimerase (EC 5.1.1.7)
Acinetobacter_baretiae_B10A_GCF_015627105.1	Amino Acids synthesis	EC 5.3.1	1.41	Phosphoribosylformimino-5-aminoimidazole carboxamide ribotide isomerase (EC 5.3.1.16)
Acinetobacter_baretiae_B10A_GCF_015627105.1	Amino Acids synthesis	EC 5.4.3	1.41	Glutamate-1-semialdehyde 2,1-aminomutase (EC 5.4.3.8)
Acinetobacter_baretiae_B10A_GCF_015627105.1	Amino Acids synthesis	EC 5.4.3	1.41	Lysine 2,3-aminomutase (EC 5.4.3.2)
Acinetobacter_baretiae_B10A_GCF_015627105.1	Amino Acids synthesis	EC 5.4.99	1.41	N5-carboxyaminoimidazole ribonucleotide mutase (EC 5.4.99.18)
Acinetobacter_baretiae_B10A_GCF_015627105.1	Amino Acids synthesis	EC 6.3.2	1.41	Phosphoribosylaminoimidazole-succinocarboxamide synthase (EC 6.3.2.6)
Acinetobacter_baretiae_B10A_GCF_015627105.1	Amino Acids synthesis	EC 6.3.2	1.41	UDP-N-acetylmuramate:L-alanyl-gamma-D-glutamyl-meso-diaminopimelate ligase (EC 6.3.2.-)
Acinetobacter_baretiae_B10A_GCF_015627105.1	Amino Acids synthesis	EC 6.3.2	1.41	UDP-N-acetylmuramoyl-dipeptide--2,6-diaminopimelate ligase (EC 6.3.2.13)
Acinetobacter_baretiae_B10A_GCF_015627105.1	Amino Acids synthesis	EC 6.3.4	1.41	N5-carboxyaminoimidazole ribonucleotide synthase (EC 6.3.4.18)
Acinetobacter_baretiae_B10A_GCF_015627105.1	Fatty Acid Biosynthesis	EC 6.2.1	1.41	Long-chain-fatty-acid--CoA ligase (EC 6.2.1.3)
Acinetobacter_baretiae_B10A_GCF_015627105.1	Monosaccharides	EC 1.1.1	1.41	Inosine-5'-monophosphate dehydrogenase (EC 1.1.1.205) / CBS domain
Acinetobacter_baretiae_B10A_GCF_015627105.1	Monosaccharides	EC 1.14.13	2.82	Nitrilotriacetate monooxygenase component A (EC 1.14.13.-)
Acinetobacter_baretiae_B10A_GCF_015627105.1	Monosaccharides	EC 1.14.13	1.41	Nitrilotriacetate monooxygenase component B (EC 1.14.13.-)
Acinetobacter_baretiae_B10A_GCF_015627105.1	Monosaccharides	EC 1.14.14	1.41	FMNH2-dependent alkanesulfonate monooxygenase (EC 1.14.14.5)
Acinetobacter_baretiae_B10A_GCF_015627105.1	Monosaccharides	EC 1.14.99	1.41	Pyrimidine monooxygenase RutA (EC 1.14.99.46)
Acinetobacter_baretiae_B10A_GCF_015627105.1	Monosaccharides	EC 2.7.4	1.41	Thiamine-monophosphate kinase (EC 2.7.4.16)
Acinetobacter_baretiae_B10A_GCF_015627105.1	Monosaccharides	EC 2.7.7	1.41	Cyclic pyranopterin monophosphate synthase (EC 4.6.1.17) / Molybdopterin adenylyltransferase (EC 2.7.7.75)
Acinetobacter_baretiae_B10A_GCF_015627105.1	Monosaccharides	EC 3.1.1	2.82	Lysophospholipase (EC 3.1.1.5); Monoglyceride lipase (EC 3.1.1.23)
Acinetobacter_baretiae_B10A_GCF_015627105.1	Monosaccharides	EC 3.1.3	1.41	Inositol-1-monophosphatase (EC 3.1.3.25)
Acinetobacter_baretiae_B10A_GCF_015627105.1	Monosaccharides	EC 4.6.1	1.41	Cyclic pyranopterin monophosphate synthase (EC 4.6.1.17) / Molybdopterin adenylyltransferase (EC 2.7.7.75)
Acinetobacter_baretiae_B10A_GCF_015627105.1	Nitrogen Metabolism	EC 1.5.1	1.41	Oxygen-insensitive NAD(P)H nitroreductase (EC 1.-.-.-) / Dihydropteridine reductase (EC 1.5.1.34)
Acinetobacter_baretiae_B10A_GCF_015627105.1	Nitrogen Metabolism	EC 2.7.13	1.41	Nitrogen regulation protein NtrB (EC 2.7.13.3)
Acinetobacter_baretiae_B10A_GCF_015627105.1	Protein degradation	EC 3.4.21	1.41	ATP-dependent Clp protease proteolytic subunit ClpP (EC 3.4.21.92)
Acinetobacter_baretiae_B10A_GCF_015627105.1	Protein degradation	EC 3.4.21	1.41	ATP-dependent protease La (EC 3.4.21.53) Type I
Acinetobacter_baretiae_B10A_GCF_015627105.1	Protein degradation	EC 3.4.21	1.41	ATP-dependent protease La (EC 3.4.21.53) Type II
Acinetobacter_baretiae_B10A_GCF_015627105.1	Protein degradation	EC 3.4.21	1.41	Carboxyl-terminal protease (EC 3.4.21.102)
Acinetobacter_baretiae_B10A_GCF_015627105.1	Protein degradation	EC 3.4.21	1.41	Possible protease sohB (EC 3.4.21.-)
Acinetobacter_baretiae_B10A_GCF_015627105.1	Protein degradation	EC 3.4.21	1.41	Tail-specific protease precursor (EC 3.4.21.102)
Acinetobacter_baretiae_B10A_GCF_015627105.1	Protein degradation	EC 3.4.24	1.41	Zinc metalloprotease (EC 3.4.24.-)
Acinetobacter_baretiae_B10A_GCF_015627105.1	Protein degradation	EC 3.4.99	1.41	Probable zinc protease pqqL (EC 3.4.99.-)
Acinetobacter_nectaris	Amino Acids synthesis	EC 1.1.1	1.41	Diaminohydroxyphosphoribosylaminopyrimidine deaminase (EC 3.5.4.26) / 5-amino-6-(5-phosphoribosylamino)uracil reductase (EC 1.1.1.193)
Acinetobacter_nectaris	Amino Acids synthesis	EC 1.4.99	1.41	D-amino acid dehydrogenase (EC 1.4.99.6)
Acinetobacter_nectaris	Amino Acids synthesis	EC 1.5.3	2.82	N-methyl-L-amino-acid oxidase (EC 1.5.3.2); N-methyl-L-tryptophan oxidase (EC 1.5.3.-)
Acinetobacter_nectaris	Amino Acids synthesis	EC 2.1.1	1.41	tRNA (5-methylaminomethyl-2-thiouridylate)-methyltransferase (EC 2.1.1.61) / FAD-dependent cmnm(5)s(2)U34 oxidoreductase
Acinetobacter_nectaris	Amino Acids synthesis	EC 2.1.2	1.41	IMP cyclohydrolase (EC 3.5.4.10) / Phosphoribosylaminoimidazolecarboxamide formyltransferase (EC 2.1.2.3)
Acinetobacter_nectaris	Amino Acids synthesis	EC 2.3.1	1.41	8-amino-7-oxononanoate synthase (EC 2.3.1.47)
Acinetobacter_nectaris	Amino Acids synthesis	EC 2.3.1	1.41	Predicted amino-acid acetyltransferase (EC 2.3.1.1) complementing ArgA function in Arginine Biosynthesis pathway
Acinetobacter_nectaris	Amino Acids synthesis	EC 2.6.1	1.41	Adenosylmethionine-8-amino-7-oxononanoate aminotransferase (EC 2.6.1.62)
Acinetobacter_nectaris	Amino Acids synthesis	EC 2.6.1	1.41	Anthranilate synthase, amidotransferase component (EC 4.1.3.27) @ Para-aminobenzoate synthase, amidotransferase component (EC 2.6.1.85)
Acinetobacter_nectaris	Amino Acids synthesis	EC 2.6.1	1.41	Aspartate aminotransferase (EC 2.6.1.1)
Acinetobacter_nectaris	Amino Acids synthesis	EC 2.6.1	1.41	Biosynthetic Aromatic amino acid aminotransferase alpha (EC 2.6.1.57)
Acinetobacter_nectaris	Amino Acids synthesis	EC 2.6.1	1.41	Branched-chain amino acid aminotransferase (EC 2.6.1.42)
Acinetobacter_nectaris	Amino Acids synthesis	EC 2.6.1	1.41	Diaminobutyrate--2-oxoglutarate aminotransferase (EC 2.6.1.76)
Acinetobacter_nectaris	Amino Acids synthesis	EC 2.6.1	1.41	Gamma-aminobutyrate:alpha-ketoglutarate aminotransferase (EC 2.6.1.19)
Acinetobacter_nectaris	Amino Acids synthesis	EC 2.6.1	1.41	Glutamine--fructose-6-phosphate aminotransferase [isomerizing] (EC 2.6.1.16)
Acinetobacter_nectaris	Amino Acids synthesis	EC 2.6.1	1.41	Histidinol-phosphate aminotransferase (EC 2.6.1.9)
Acinetobacter_nectaris	Amino Acids synthesis	EC 2.6.1	1.41	N-succinyl-L,L-diaminopimelate aminotransferase (EC 2.6.1.17), type 2
Acinetobacter_nectaris	Amino Acids synthesis	EC 2.6.1	1.41	Para-aminobenzoate synthase, aminase component (EC 2.6.1.85)
Acinetobacter_nectaris	Amino Acids synthesis	EC 2.6.1	1.41	Phosphoserine aminotransferase (EC 2.6.1.52)
Acinetobacter_nectaris	Amino Acids synthesis	EC 2.6.1	2.82	Serine--pyruvate aminotransferase (EC 2.6.1.51) / L-alanine:glyoxylate aminotransferase (EC 2.6.1.44)
Acinetobacter_nectaris	Amino Acids synthesis	EC 2.6.1	1.41	Transcriptional regulator, GntR family domain / Aspartate aminotransferase (EC 2.6.1.1)
Acinetobacter_nectaris	Amino Acids synthesis	EC 2.7.6	2.82	2-amino-4-hydroxy-6-hydroxymethyldihydropteridine pyrophosphokinase (EC 2.7.6.3)
Acinetobacter_nectaris	Amino Acids synthesis	EC 3.1.1	1.41	D-aminoacyl-tRNA deacylase (EC 3.1.1.96)
Acinetobacter_nectaris	Amino Acids synthesis	EC 3.4.11	1.41	Cytosol aminopeptidase PepA (EC 3.4.11.1)
Acinetobacter_nectaris	Amino Acids synthesis	EC 3.4.11	1.41	Membrane alanine aminopeptidase N (EC 3.4.11.2)
Acinetobacter_nectaris	Amino Acids synthesis	EC 3.4.11	2.82	Methionine aminopeptidase (EC 3.4.11.18)
Acinetobacter_nectaris	Amino Acids synthesis	EC 3.4.11	2.82	Xaa-Pro aminopeptidase (EC 3.4.11.9)
Acinetobacter_nectaris	Amino Acids synthesis	EC 3.5.1	1.41	N-carbamoyl-L-amino acid hydrolase (EC 3.5.1.87)
Acinetobacter_nectaris	Amino Acids synthesis	EC 3.5.1	1.41	N-succinyl-L,L-diaminopimelate desuccinylase (EC 3.5.1.18)
Acinetobacter_nectaris	Amino Acids synthesis	EC 3.5.4	1.41	Diaminohydroxyphosphoribosylaminopyrimidine deaminase (EC 3.5.4.26) / 5-amino-6-(5-phosphoribosylamino)uracil reductase (EC 1.1.1.193)
Acinetobacter_nectaris	Amino Acids synthesis	EC 3.5.4	1.41	IMP cyclohydrolase (EC 3.5.4.10) / Phosphoribosylaminoimidazolecarboxamide formyltransferase (EC 2.1.2.3)
Acinetobacter_nectaris	Amino Acids synthesis	EC 4.1.1	2.82	Diaminopimelate decarboxylase (EC 4.1.1.20)
Acinetobacter_nectaris	Amino Acids synthesis	EC 4.1.1	1.41	L-2,4-diaminobutyrate decarboxylase (EC 4.1.1.86)
Acinetobacter_nectaris	Amino Acids synthesis	EC 4.1.3	1.41	Aminodeoxychorismate lyase (EC 4.1.3.38)
Acinetobacter_nectaris	Amino Acids synthesis	EC 4.1.3	1.41	Anthranilate synthase, amidotransferase component (EC 4.1.3.27) @ Para-aminobenzoate synthase, amidotransferase component (EC 2.6.1.85)
Acinetobacter_nectaris	Amino Acids synthesis	EC 5.1.1	1.41	Diaminopimelate epimerase (EC 5.1.1.7)
Acinetobacter_nectaris	Amino Acids synthesis	EC 5.3.1	1.41	Phosphoribosylformimino-5-aminoimidazole carboxamide ribotide isomerase (EC 5.3.1.16)
Acinetobacter_nectaris	Amino Acids synthesis	EC 5.4.3	1.41	Glutamate-1-semialdehyde 2,1-aminomutase (EC 5.4.3.8)
Acinetobacter_nectaris	Amino Acids synthesis	EC 5.4.3	1.41	Lysine 2,3-aminomutase (EC 5.4.3.2)
Acinetobacter_nectaris	Amino Acids synthesis	EC 5.4.99	1.41	N5-carboxyaminoimidazole ribonucleotide mutase (EC 5.4.99.18)
Acinetobacter_nectaris	Amino Acids synthesis	EC 6.3.2	1.41	Phosphoribosylaminoimidazole-succinocarboxamide synthase (EC 6.3.2.6)
Acinetobacter_nectaris	Amino Acids synthesis	EC 6.3.2	1.41	UDP-N-acetylmuramate:L-alanyl-gamma-D-glutamyl-meso-diaminopimelate ligase (EC 6.3.2.-)
Acinetobacter_nectaris	Amino Acids synthesis	EC 6.3.2	1.41	UDP-N-acetylmuramoyl-dipeptide--2,6-diaminopimelate ligase (EC 6.3.2.13)
Acinetobacter_nectaris	Amino Acids synthesis	EC 6.3.4	1.41	N5-carboxyaminoimidazole ribonucleotide synthase (EC 6.3.4.18)
Acinetobacter_nectaris	Fatty Acid Biosynthesis	EC 1.14.19	2.82	Fatty acid desaturase (EC 1.14.19.1); Delta-9 fatty acid desaturase (EC 1.14.19.1)
Acinetobacter_nectaris	Fatty Acid Biosynthesis	EC 6.2.1	1.41	Long-chain-fatty-acid--CoA ligase (EC 6.2.1.3)
Acinetobacter_nectaris	Monosaccharides	EC 1.1.1	1.41	Inosine-5'-monophosphate dehydrogenase (EC 1.1.1.205) / CBS domain
Acinetobacter_nectaris	Monosaccharides	EC 1.13.12	1.41	Nitronate monooxygenase (EC 1.13.12.16)
Acinetobacter_nectaris	Monosaccharides	EC 1.14.13	1.41	Nitrilotriacetate monooxygenase component A (EC 1.14.13.-)
Acinetobacter_nectaris	Monosaccharides	EC 1.14.14	1.41	FMNH2-dependent alkanesulfonate monooxygenase (EC 1.14.14.5)
Acinetobacter_nectaris	Monosaccharides	EC 1.14.99	1.41	Pyrimidine monooxygenase RutA (EC 1.14.99.46)
Acinetobacter_nectaris	Monosaccharides	EC 2.7.4	1.41	Thiamine-monophosphate kinase (EC 2.7.4.16)
Acinetobacter_nectaris	Monosaccharides	EC 2.7.7	1.41	Cyclic pyranopterin monophosphate synthase (EC 4.6.1.17) / Molybdopterin adenylyltransferase (EC 2.7.7.75)
Acinetobacter_nectaris	Monosaccharides	EC 3.1.3	1.41	Inositol-1-monophosphatase (EC 3.1.3.25)
Acinetobacter_nectaris	Monosaccharides	EC 4.6.1	1.41	Cyclic pyranopterin monophosphate synthase (EC 4.6.1.17) / Molybdopterin adenylyltransferase (EC 2.7.7.75)
Acinetobacter_nectaris	Nitrogen Metabolism	EC 1.5.1	2.82	Oxygen-insensitive NAD(P)H nitroreductase (EC 1.-.-.-) / Dihydropteridine reductase (EC 1.5.1.34)
Acinetobacter_nectaris	Nitrogen Metabolism	EC 2.7.13	1.41	Nitrogen regulation protein NtrB (EC 2.7.13.3)
Acinetobacter_nectaris	Protein degradation	EC 3.4.21	1.41	ATP-dependent Clp protease proteolytic subunit ClpP (EC 3.4.21.92)
Acinetobacter_nectaris	Protein degradation	EC 3.4.21	1.41	ATP-dependent protease La (EC 3.4.21.53) Type I
Acinetobacter_nectaris	Protein degradation	EC 3.4.21	1.41	ATP-dependent protease La (EC 3.4.21.53) Type II
Acinetobacter_nectaris	Protein degradation	EC 3.4.21	1.41	Carboxyl-terminal protease (EC 3.4.21.102)
Acinetobacter_nectaris	Protein degradation	EC 3.4.21	1.41	Possible protease sohB (EC 3.4.21.-)
Acinetobacter_nectaris	Protein degradation	EC 3.4.21	1.41	Tail-specific protease precursor (EC 3.4.21.102)
Arsenophonus apicola ArsBeeUs	Amino Acids synthesis	EC 1.1.1	1.39	Diaminohydroxyphosphoribosylaminopyrimidine deaminase (EC 3.5.4.26) / 5-amino-6-(5-phosphoribosylamino)uracil reductase (EC 1.1.1.193)
Arsenophonus apicola ArsBeeUs	Amino Acids synthesis	EC 1.1.1	1.39	UDP-4-amino-4-deoxy-L-arabinose formyltransferase (EC 2.1.2.13) / UDP-glucuronic acid oxidase (UDP-4-keto-hexauronic acid decarboxylating) (EC 1.1.1.305)
Arsenophonus apicola ArsBeeUs	Amino Acids synthesis	EC 2.1.1	1.39	tRNA (5-methylaminomethyl-2-thiouridylate)-methyltransferase (EC 2.1.1.61) / FAD-dependent cmnm(5)s(2)U34 oxidoreductase
Arsenophonus apicola ArsBeeUs	Amino Acids synthesis	EC 2.1.2	1.39	Aminomethyltransferase (glycine cleavage system T protein) (EC 2.1.2.10)
Arsenophonus apicola ArsBeeUs	Amino Acids synthesis	EC 2.1.2	1.39	IMP cyclohydrolase (EC 3.5.4.10) / Phosphoribosylaminoimidazolecarboxamide formyltransferase (EC 2.1.2.3)
Arsenophonus apicola ArsBeeUs	Amino Acids synthesis	EC 2.1.2	1.39	UDP-4-amino-4-deoxy-L-arabinose formyltransferase (EC 2.1.2.13) / UDP-glucuronic acid oxidase (UDP-4-keto-hexauronic acid decarboxylating) (EC 1.1.1.305)
Arsenophonus apicola ArsBeeUs	Amino Acids synthesis	EC 2.3.1	1.39	8-amino-7-oxononanoate synthase (EC 2.3.1.47)
Arsenophonus apicola ArsBeeUs	Amino Acids synthesis	EC 2.4.1	1.39	Lipopolysaccharide N-acetylmannosaminouronosyltransferase (EC 2.4.1.180)
Arsenophonus apicola ArsBeeUs	Amino Acids synthesis	EC 2.4.2	1.39	Undecaprenyl phosphate-alpha-4-amino-4-deoxy-L-arabinose arabinosyl transferase (EC 2.4.2.43) @ Polymyxin resistance protein PmrK
Arsenophonus apicola ArsBeeUs	Amino Acids synthesis	EC 2.6.1	1.39	Adenosylmethionine-8-amino-7-oxononanoate aminotransferase (EC 2.6.1.62)
Arsenophonus apicola ArsBeeUs	Amino Acids synthesis	EC 2.6.1	1.39	Aspartate aminotransferase (EC 2.6.1.1)
Arsenophonus apicola ArsBeeUs	Amino Acids synthesis	EC 2.6.1	2.78	Biosynthetic Aromatic amino acid aminotransferase alpha (EC 2.6.1.57)
Arsenophonus apicola ArsBeeUs	Amino Acids synthesis	EC 2.6.1	1.39	Branched-chain amino acid aminotransferase (EC 2.6.1.42)
Arsenophonus apicola ArsBeeUs	Amino Acids synthesis	EC 2.6.1	1.39	Glutamine--fructose-6-phosphate aminotransferase [isomerizing] (EC 2.6.1.16)
Arsenophonus apicola ArsBeeUs	Amino Acids synthesis	EC 2.6.1	1.39	N-acetylornithine aminotransferase (EC 2.6.1.11)
Arsenophonus apicola ArsBeeUs	Amino Acids synthesis	EC 2.6.1	1.39	Para-aminobenzoate synthase, amidotransferase component (EC 2.6.1.85)
Arsenophonus apicola ArsBeeUs	Amino Acids synthesis	EC 2.6.1	1.39	Para-aminobenzoate synthase, aminase component (EC 2.6.1.85)
Arsenophonus apicola ArsBeeUs	Amino Acids synthesis	EC 2.6.1	1.39	Phosphoserine aminotransferase (EC 2.6.1.52)
Arsenophonus apicola ArsBeeUs	Amino Acids synthesis	EC 2.6.1	1.39	UDP-4-amino-4-deoxy-L-arabinose--oxoglutarate aminotransferase (EC 2.6.1.87)
Arsenophonus apicola ArsBeeUs	Amino Acids synthesis	EC 2.6.1	1.39	Valine--pyruvate aminotransferase (EC 2.6.1.66)
Arsenophonus apicola ArsBeeUs	Amino Acids synthesis	EC 2.6.1	1.39	dTDP-4-amino-4,6-dideoxygalactose transaminase (EC 2.6.1.59)
Arsenophonus apicola ArsBeeUs	Amino Acids synthesis	EC 2.7.6	1.39	2-amino-4-hydroxy-6-hydroxymethyldihydropteridine pyrophosphokinase (EC 2.7.6.3)
Arsenophonus apicola ArsBeeUs	Amino Acids synthesis	EC 3.1.1	1.39	D-aminoacyl-tRNA deacylase (EC 3.1.1.96)
Arsenophonus apicola ArsBeeUs	Amino Acids synthesis	EC 3.4.11	1.39	Cytosol aminopeptidase PepA (EC 3.4.11.1)
Arsenophonus apicola ArsBeeUs	Amino Acids synthesis	EC 3.4.11	1.39	Membrane alanine aminopeptidase N (EC 3.4.11.2)
Arsenophonus apicola ArsBeeUs	Amino Acids synthesis	EC 3.4.11	1.39	Methionine aminopeptidase (EC 3.4.11.18)
Arsenophonus apicola ArsBeeUs	Amino Acids synthesis	EC 3.4.11	1.39	Tripeptide aminopeptidase (EC 3.4.11.4)
Arsenophonus apicola ArsBeeUs	Amino Acids synthesis	EC 3.4.11	1.39	Xaa-Pro aminopeptidase (EC 3.4.11.9)
Arsenophonus apicola ArsBeeUs	Amino Acids synthesis	EC 3.5.1	1.39	N-succinyl-L,L-diaminopimelate desuccinylase (EC 3.5.1.18)
Arsenophonus apicola ArsBeeUs	Amino Acids synthesis	EC 3.5.4	1.39	Diaminohydroxyphosphoribosylaminopyrimidine deaminase (EC 3.5.4.26) / 5-amino-6-(5-phosphoribosylamino)uracil reductase (EC 1.1.1.193)
Arsenophonus apicola ArsBeeUs	Amino Acids synthesis	EC 3.5.4	1.39	IMP cyclohydrolase (EC 3.5.4.10) / Phosphoribosylaminoimidazolecarboxamide formyltransferase (EC 2.1.2.3)
Arsenophonus apicola ArsBeeUs	Amino Acids synthesis	EC 4.1.1	1.39	Diaminopimelate decarboxylase (EC 4.1.1.20)
Arsenophonus apicola ArsBeeUs	Amino Acids synthesis	EC 4.1.1	1.39	Siderophore [Alcaligin-like] decarboxylase (EC 4.1.1.-) @ Siderophore biosynthesis L-2,4-diaminobutyrate decarboxylase
Arsenophonus apicola ArsBeeUs	Amino Acids synthesis	EC 4.1.3	1.39	Aminodeoxychorismate lyase (EC 4.1.3.38)
Arsenophonus apicola ArsBeeUs	Amino Acids synthesis	EC 4.3.1	1.39	Diaminopropionate ammonia-lyase (EC 4.3.1.15)
Arsenophonus apicola ArsBeeUs	Amino Acids synthesis	EC 5.1.1	1.39	Diaminopimelate epimerase (EC 5.1.1.7)
Arsenophonus apicola ArsBeeUs	Amino Acids synthesis	EC 5.4.3	1.39	Glutamate-1-semialdehyde 2,1-aminomutase (EC 5.4.3.8)
Arsenophonus apicola ArsBeeUs	Amino Acids synthesis	EC 5.4.3	1.39	Lysine 2,3-aminomutase (EC 5.4.3.2)
Arsenophonus apicola ArsBeeUs	Amino Acids synthesis	EC 5.4.99	1.39	N5-carboxyaminoimidazole ribonucleotide mutase (EC 5.4.99.18)
Arsenophonus apicola ArsBeeUs	Amino Acids synthesis	EC 6.3.2	1.39	Phosphoribosylaminoimidazole-succinocarboxamide synthase (EC 6.3.2.6)
Arsenophonus apicola ArsBeeUs	Amino Acids synthesis	EC 6.3.2	1.39	UDP-N-acetylmuramoyl-dipeptide--2,6-diaminopimelate ligase (EC 6.3.2.13)
Arsenophonus apicola ArsBeeUs	Amino Acids synthesis	EC 6.3.4	1.39	N5-carboxyaminoimidazole ribonucleotide synthase (EC 6.3.4.18)
Arsenophonus apicola ArsBeeUs	Fatty Acid Biosynthesis	EC 6.2.1	2.78	Long-chain-fatty-acid--CoA ligase (EC 6.2.1.3)
Arsenophonus apicola ArsBeeUs	Monosaccharides	EC 1.1.1	1.39	Inosine-5'-monophosphate dehydrogenase (EC 1.1.1.205) / CBS domain
Arsenophonus apicola ArsBeeUs	Monosaccharides	EC 1.14.13	1.39	Siderophore [Alcaligin-like] biosynthetic enzyme (EC 1.14.13.59) @ Siderophore biosynthesis protein, monooxygenase
Arsenophonus apicola ArsBeeUs	Monosaccharides	EC 2.7.4	1.39	Thiamine-monophosphate kinase (EC 2.7.4.16)
Arsenophonus apicola ArsBeeUs	Monosaccharides	EC 3.1.3	1.39	Inositol-1-monophosphatase (EC 3.1.3.25)
Arsenophonus apicola ArsBeeUs	Monosaccharides	EC 3.1.3	1.39	UDP-sugar hydrolase (EC 3.6.1.45); 5'-nucleotidase (EC 3.1.3.5)
Arsenophonus apicola ArsBeeUs	Monosaccharides	EC 3.2.2	2.78	Pyrimidine/purine nucleotide 5'-monophosphate nucleosidase PpnN (EC 3.2.2.4) (EC 3.2.2.10)
Arsenophonus apicola ArsBeeUs	Monosaccharides	EC 3.6.1	1.39	UDP-sugar hydrolase (EC 3.6.1.45); 5'-nucleotidase (EC 3.1.3.5)
Arsenophonus apicola ArsBeeUs	Monosaccharides	EC 4.6.1	1.39	Cyclic pyranopterin monophosphate synthase (EC 4.6.1.17)
Arsenophonus apicola ArsBeeUs	Nitrogen Metabolism	EC 2.7.13	1.39	Nitrogen regulation protein NtrB (EC 2.7.13.3)
Arsenophonus apicola ArsBeeUs	Polysaccharides degradation	EC 2.4.1	2.78	Lipopolysaccharide 1,3-galactosyltransferase (EC 2.4.1.44)
Arsenophonus apicola ArsBeeUs	Polysaccharides degradation	EC 2.4.1	2.78	Lipopolysaccharide 1,6-galactosyltransferase (EC 2.4.1.-)
Arsenophonus apicola ArsBeeUs	Polysaccharides degradation	EC 2.4.1	1.39	UDP-glucose:(glucosyl)lipopolysaccharide alpha-1,2-glucosyltransferase (EC 2.4.1.58)
Arsenophonus apicola ArsBeeUs	Protein degradation	EC 3.4.21	1.39	ATP-dependent Clp protease proteolytic subunit ClpP (EC 3.4.21.92)
Arsenophonus apicola ArsBeeUs	Protein degradation	EC 3.4.21	1.39	ATP-dependent protease La (EC 3.4.21.53) Type I
Arsenophonus apicola ArsBeeUs	Protein degradation	EC 3.4.21	1.39	Calcium-dependent protease precursor (EC 3.4.21.-)
Arsenophonus apicola ArsBeeUs	Protein degradation	EC 3.4.21	1.39	Extracellular serine protease precursor (EC 3.4.21.-)
Arsenophonus apicola ArsBeeUs	Protein degradation	EC 3.4.21	1.39	Possible protease sohB (EC 3.4.21.-)
Arsenophonus apicola ArsBeeUs	Protein degradation	EC 3.4.21	1.39	Protease II (EC 3.4.21.83)
Arsenophonus apicola ArsBeeUs	Protein degradation	EC 3.4.21	1.39	Rhomboid protease GlpG (EC 3.4.21.105)
Arsenophonus apicola ArsBeeUs	Protein degradation	EC 3.4.21	1.39	SOS-response repressor and protease LexA (EC 3.4.21.88)
Arsenophonus apicola ArsBeeUs	Protein degradation	EC 3.4.21	1.39	Tail-specific protease precursor (EC 3.4.21.102)
Arsenophonus apicola ArsBeeUs	Protein degradation	EC 3.4.23	1.39	Formate hydrogenlyase maturation protease (EC 3.4.23.51)
Arsenophonus apicola ArsBeeUs	Protein degradation	EC 3.4.24	1.39	Protease III precursor (EC 3.4.24.55)
Arsenophonus apicola ArsBeeUs	Protein degradation	EC 3.4.25	1.39	ATP-dependent protease subunit HslV (EC 3.4.25.2)
Arsenophonus apicola_aApi_AU	Amino Acids synthesis	EC 1.1.1	1.39	Diaminohydroxyphosphoribosylaminopyrimidine deaminase (EC 3.5.4.26) / 5-amino-6-(5-phosphoribosylamino)uracil reductase (EC 1.1.1.193)
Arsenophonus apicola_aApi_AU	Amino Acids synthesis	EC 1.1.1	1.39	UDP-4-amino-4-deoxy-L-arabinose formyltransferase (EC 2.1.2.13) / UDP-glucuronic acid oxidase (UDP-4-keto-hexauronic acid decarboxylating) (EC 1.1.1.305)
Arsenophonus apicola_aApi_AU	Amino Acids synthesis	EC 2.1.1	1.39	tRNA (5-methylaminomethyl-2-thiouridylate)-methyltransferase (EC 2.1.1.61) / FAD-dependent cmnm(5)s(2)U34 oxidoreductase
Arsenophonus apicola_aApi_AU	Amino Acids synthesis	EC 2.1.2	1.39	Aminomethyltransferase (glycine cleavage system T protein) (EC 2.1.2.10)
Arsenophonus apicola_aApi_AU	Amino Acids synthesis	EC 2.1.2	1.39	IMP cyclohydrolase (EC 3.5.4.10) / Phosphoribosylaminoimidazolecarboxamide formyltransferase (EC 2.1.2.3)
Arsenophonus apicola_aApi_AU	Amino Acids synthesis	EC 2.1.2	1.39	UDP-4-amino-4-deoxy-L-arabinose formyltransferase (EC 2.1.2.13) / UDP-glucuronic acid oxidase (UDP-4-keto-hexauronic acid decarboxylating) (EC 1.1.1.305)
Arsenophonus apicola_aApi_AU	Amino Acids synthesis	EC 2.3.1	1.39	8-amino-7-oxononanoate synthase (EC 2.3.1.47)
Arsenophonus apicola_aApi_AU	Amino Acids synthesis	EC 2.3.1	1.39	Acyl-coenzyme A:6-aminopenicillanic-acid-acyltransferase 40 kDa form (EC 2.3.1.164)
Arsenophonus apicola_aApi_AU	Amino Acids synthesis	EC 2.4.1	1.39	Lipopolysaccharide N-acetylmannosaminouronosyltransferase (EC 2.4.1.180)
Arsenophonus apicola_aApi_AU	Amino Acids synthesis	EC 2.4.2	1.39	Undecaprenyl phosphate-alpha-4-amino-4-deoxy-L-arabinose arabinosyl transferase (EC 2.4.2.43) @ Polymyxin resistance protein PmrK
Arsenophonus apicola_aApi_AU	Amino Acids synthesis	EC 2.6.1	1.39	Adenosylmethionine-8-amino-7-oxononanoate aminotransferase (EC 2.6.1.62)
Arsenophonus apicola_aApi_AU	Amino Acids synthesis	EC 2.6.1	1.39	Aspartate aminotransferase (EC 2.6.1.1)
Arsenophonus apicola_aApi_AU	Amino Acids synthesis	EC 2.6.1	1.39	Biosynthetic Aromatic amino acid aminotransferase alpha (EC 2.6.1.57)
Arsenophonus apicola_aApi_AU	Amino Acids synthesis	EC 2.6.1	1.39	Branched-chain amino acid aminotransferase (EC 2.6.1.42)
Arsenophonus apicola_aApi_AU	Amino Acids synthesis	EC 2.6.1	1.39	Glutamine--fructose-6-phosphate aminotransferase [isomerizing] (EC 2.6.1.16)
Arsenophonus apicola_aApi_AU	Amino Acids synthesis	EC 2.6.1	1.39	N-acetylornithine aminotransferase (EC 2.6.1.11)
Arsenophonus apicola_aApi_AU	Amino Acids synthesis	EC 2.6.1	1.39	Para-aminobenzoate synthase, amidotransferase component (EC 2.6.1.85)
Arsenophonus apicola_aApi_AU	Amino Acids synthesis	EC 2.6.1	1.39	Para-aminobenzoate synthase, aminase component (EC 2.6.1.85)
Arsenophonus apicola_aApi_AU	Amino Acids synthesis	EC 2.6.1	1.39	Phosphoserine aminotransferase (EC 2.6.1.52)
Arsenophonus apicola_aApi_AU	Amino Acids synthesis	EC 2.6.1	1.39	UDP-4-amino-4-deoxy-L-arabinose--oxoglutarate aminotransferase (EC 2.6.1.87)
Arsenophonus apicola_aApi_AU	Amino Acids synthesis	EC 2.6.1	1.39	Valine--pyruvate aminotransferase (EC 2.6.1.66)
Arsenophonus apicola_aApi_AU	Amino Acids synthesis	EC 2.6.1	1.39	dTDP-4-amino-4,6-dideoxygalactose transaminase (EC 2.6.1.59)
Arsenophonus apicola_aApi_AU	Amino Acids synthesis	EC 2.7.6	1.39	2-amino-4-hydroxy-6-hydroxymethyldihydropteridine pyrophosphokinase (EC 2.7.6.3)
Arsenophonus apicola_aApi_AU	Amino Acids synthesis	EC 3.1.1	1.39	D-aminoacyl-tRNA deacylase (EC 3.1.1.96)
Arsenophonus apicola_aApi_AU	Amino Acids synthesis	EC 3.4.11	1.39	Cytosol aminopeptidase PepA (EC 3.4.11.1)
Arsenophonus apicola_aApi_AU	Amino Acids synthesis	EC 3.4.11	1.39	Membrane alanine aminopeptidase N (EC 3.4.11.2)
Arsenophonus apicola_aApi_AU	Amino Acids synthesis	EC 3.4.11	1.39	Methionine aminopeptidase (EC 3.4.11.18)
Arsenophonus apicola_aApi_AU	Amino Acids synthesis	EC 3.4.11	1.39	Tripeptide aminopeptidase (EC 3.4.11.4)
Arsenophonus apicola_aApi_AU	Amino Acids synthesis	EC 3.4.11	1.39	Xaa-Pro aminopeptidase (EC 3.4.11.9)
Arsenophonus apicola_aApi_AU	Amino Acids synthesis	EC 3.5.1	1.39	N-succinyl-L,L-diaminopimelate desuccinylase (EC 3.5.1.18)
Arsenophonus apicola_aApi_AU	Amino Acids synthesis	EC 3.5.4	1.39	Diaminohydroxyphosphoribosylaminopyrimidine deaminase (EC 3.5.4.26) / 5-amino-6-(5-phosphoribosylamino)uracil reductase (EC 1.1.1.193)
Arsenophonus apicola_aApi_AU	Amino Acids synthesis	EC 3.5.4	1.39	IMP cyclohydrolase (EC 3.5.4.10) / Phosphoribosylaminoimidazolecarboxamide formyltransferase (EC 2.1.2.3)
Arsenophonus apicola_aApi_AU	Amino Acids synthesis	EC 4.1.1	1.39	Diaminopimelate decarboxylase (EC 4.1.1.20)
Arsenophonus apicola_aApi_AU	Amino Acids synthesis	EC 4.1.1	1.39	Siderophore [Alcaligin-like] decarboxylase (EC 4.1.1.-) @ Siderophore biosynthesis L-2,4-diaminobutyrate decarboxylase
Arsenophonus apicola_aApi_AU	Amino Acids synthesis	EC 4.1.3	1.39	Aminodeoxychorismate lyase (EC 4.1.3.38)
Arsenophonus apicola_aApi_AU	Amino Acids synthesis	EC 4.3.1	1.39	Diaminopropionate ammonia-lyase (EC 4.3.1.15)
Arsenophonus apicola_aApi_AU	Amino Acids synthesis	EC 5.1.1	1.39	Diaminopimelate epimerase (EC 5.1.1.7)
Arsenophonus apicola_aApi_AU	Amino Acids synthesis	EC 5.4.3	1.39	Glutamate-1-semialdehyde 2,1-aminomutase (EC 5.4.3.8)
Arsenophonus apicola_aApi_AU	Amino Acids synthesis	EC 5.4.3	1.39	Lysine 2,3-aminomutase (EC 5.4.3.2)
Arsenophonus apicola_aApi_AU	Amino Acids synthesis	EC 5.4.99	1.39	N5-carboxyaminoimidazole ribonucleotide mutase (EC 5.4.99.18)
Arsenophonus apicola_aApi_AU	Amino Acids synthesis	EC 6.3.2	1.39	Phosphoribosylaminoimidazole-succinocarboxamide synthase (EC 6.3.2.6)
Arsenophonus apicola_aApi_AU	Amino Acids synthesis	EC 6.3.2	1.39	UDP-N-acetylmuramoyl-dipeptide--2,6-diaminopimelate ligase (EC 6.3.2.13)
Arsenophonus apicola_aApi_AU	Amino Acids synthesis	EC 6.3.4	1.39	N5-carboxyaminoimidazole ribonucleotide synthase (EC 6.3.4.18)
Arsenophonus apicola_aApi_AU	Fatty Acid Biosynthesis	EC 6.2.1	2.78	Long-chain-fatty-acid--CoA ligase (EC 6.2.1.3)
Arsenophonus apicola_aApi_AU	Fatty Acid Biosynthesis	EC 6.2.1	1.39	Polyketide synthase modules and related proteins @ Long-chain fatty-acid-CoA ligase (EC 6.2.1.3), Mycobacterial subgroup FadD9
Arsenophonus apicola_aApi_AU	Monosaccharides	EC 1.1.1	1.39	Inosine-5'-monophosphate dehydrogenase (EC 1.1.1.205) / CBS domain
Arsenophonus apicola_aApi_AU	Monosaccharides	EC 1.14.13	1.39	Siderophore [Alcaligin-like] biosynthetic enzyme (EC 1.14.13.59) @ Siderophore biosynthesis protein, monooxygenase
Arsenophonus apicola_aApi_AU	Monosaccharides	EC 2.7.4	1.39	Thiamine-monophosphate kinase (EC 2.7.4.16)
Arsenophonus apicola_aApi_AU	Monosaccharides	EC 3.1.3	1.39	Inositol-1-monophosphatase (EC 3.1.3.25)
Arsenophonus apicola_aApi_AU	Monosaccharides	EC 3.1.3	1.39	UDP-sugar hydrolase (EC 3.6.1.45); 5'-nucleotidase (EC 3.1.3.5)
Arsenophonus apicola_aApi_AU	Monosaccharides	EC 3.2.2	2.78	Pyrimidine/purine nucleotide 5'-monophosphate nucleosidase PpnN (EC 3.2.2.4) (EC 3.2.2.10)
Arsenophonus apicola_aApi_AU	Monosaccharides	EC 3.6.1	1.39	UDP-sugar hydrolase (EC 3.6.1.45); 5'-nucleotidase (EC 3.1.3.5)
Arsenophonus apicola_aApi_AU	Monosaccharides	EC 4.6.1	1.39	Cyclic pyranopterin monophosphate synthase (EC 4.6.1.17)
Arsenophonus apicola_aApi_AU	Nitrogen Metabolism	EC 2.7.13	1.39	Nitrogen regulation protein NtrB (EC 2.7.13.3)
Arsenophonus apicola_aApi_AU	Polysaccharides degradation	EC 2.4.1	2.78	Lipopolysaccharide 1,3-galactosyltransferase (EC 2.4.1.44)
Arsenophonus apicola_aApi_AU	Polysaccharides degradation	EC 2.4.1	1.39	Lipopolysaccharide 1,6-galactosyltransferase (EC 2.4.1.-)
Arsenophonus apicola_aApi_AU	Polysaccharides degradation	EC 2.4.1	2.78	UDP-glucose:(glucosyl)lipopolysaccharide alpha-1,2-glucosyltransferase (EC 2.4.1.58)
Arsenophonus apicola_aApi_AU	Polysaccharides degradation	EC 2.4.1	1.39	UDP-glucose:(glucosyl)lipopolysaccharide alpha-1,3-glucosyltransferase WaaO (EC 2.4.1.-)
Arsenophonus apicola_aApi_AU	Protein degradation	EC 3.4.21	1.39	ATP-dependent Clp protease proteolytic subunit ClpP (EC 3.4.21.92)
Arsenophonus apicola_aApi_AU	Protein degradation	EC 3.4.21	1.39	ATP-dependent protease La (EC 3.4.21.53) Type I
Arsenophonus apicola_aApi_AU	Protein degradation	EC 3.4.21	1.39	Possible protease sohB (EC 3.4.21.-)
Arsenophonus apicola_aApi_AU	Protein degradation	EC 3.4.21	1.39	Protease II (EC 3.4.21.83)
Arsenophonus apicola_aApi_AU	Protein degradation	EC 3.4.21	1.39	Rhomboid protease GlpG (EC 3.4.21.105)
Arsenophonus apicola_aApi_AU	Protein degradation	EC 3.4.21	1.39	SOS-response repressor and protease LexA (EC 3.4.21.88)
Arsenophonus apicola_aApi_AU	Protein degradation	EC 3.4.21	1.39	Tail-specific protease precursor (EC 3.4.21.102)
Arsenophonus apicola_aApi_AU	Protein degradation	EC 3.4.23	1.39	Formate hydrogenlyase maturation protease (EC 3.4.23.51)
Arsenophonus apicola_aApi_AU	Protein degradation	EC 3.4.24	1.39	Protease III precursor (EC 3.4.24.55)
Arsenophonus apicola_aApi_AU	Protein degradation	EC 3.4.25	1.39	ATP-dependent protease subunit HslV (EC 3.4.25.2)
Arsenophonus nasoniae	Amino Acids synthesis	EC 1.1.1	1.39	Diaminohydroxyphosphoribosylaminopyrimidine deaminase (EC 3.5.4.26) / 5-amino-6-(5-phosphoribosylamino)uracil reductase (EC 1.1.1.193)
Arsenophonus nasoniae	Amino Acids synthesis	EC 1.1.1	1.39	UDP-4-amino-4-deoxy-L-arabinose formyltransferase (EC 2.1.2.13) / UDP-glucuronic acid oxidase (UDP-4-keto-hexauronic acid decarboxylating) (EC 1.1.1.305)
Arsenophonus nasoniae	Amino Acids synthesis	EC 2.1.1	1.39	tRNA (5-methylaminomethyl-2-thiouridylate)-methyltransferase (EC 2.1.1.61) / FAD-dependent cmnm(5)s(2)U34 oxidoreductase
Arsenophonus nasoniae	Amino Acids synthesis	EC 2.1.2	1.39	Aminomethyltransferase (glycine cleavage system T protein) (EC 2.1.2.10)
Arsenophonus nasoniae	Amino Acids synthesis	EC 2.1.2	1.39	IMP cyclohydrolase (EC 3.5.4.10) / Phosphoribosylaminoimidazolecarboxamide formyltransferase (EC 2.1.2.3)
Arsenophonus nasoniae	Amino Acids synthesis	EC 2.1.2	1.39	UDP-4-amino-4-deoxy-L-arabinose formyltransferase (EC 2.1.2.13) / UDP-glucuronic acid oxidase (UDP-4-keto-hexauronic acid decarboxylating) (EC 1.1.1.305)
Arsenophonus nasoniae	Amino Acids synthesis	EC 2.3.1	1.39	8-amino-7-oxononanoate synthase (EC 2.3.1.47)
Arsenophonus nasoniae	Amino Acids synthesis	EC 2.3.1	1.39	Acyl-coenzyme A:6-aminopenicillanic-acid-acyltransferase 40 kDa form (EC 2.3.1.164)
Arsenophonus nasoniae	Amino Acids synthesis	EC 2.4.1	1.39	Lipopolysaccharide N-acetylmannosaminouronosyltransferase (EC 2.4.1.180)
Arsenophonus nasoniae	Amino Acids synthesis	EC 2.4.2	1.39	Undecaprenyl phosphate-alpha-4-amino-4-deoxy-L-arabinose arabinosyl transferase (EC 2.4.2.43) @ Polymyxin resistance protein PmrK
Arsenophonus nasoniae	Amino Acids synthesis	EC 2.6.1	1.39	Adenosylmethionine-8-amino-7-oxononanoate aminotransferase (EC 2.6.1.62)
Arsenophonus nasoniae	Amino Acids synthesis	EC 2.6.1	1.39	Aspartate aminotransferase (EC 2.6.1.1)
Arsenophonus nasoniae	Amino Acids synthesis	EC 2.6.1	1.39	Biosynthetic Aromatic amino acid aminotransferase alpha (EC 2.6.1.57)
Arsenophonus nasoniae	Amino Acids synthesis	EC 2.6.1	1.39	Branched-chain amino acid aminotransferase (EC 2.6.1.42)
Arsenophonus nasoniae	Amino Acids synthesis	EC 2.6.1	1.39	Glutamine--fructose-6-phosphate aminotransferase [isomerizing] (EC 2.6.1.16)
Arsenophonus nasoniae	Amino Acids synthesis	EC 2.6.1	1.39	Para-aminobenzoate synthase, amidotransferase component (EC 2.6.1.85)
Arsenophonus nasoniae	Amino Acids synthesis	EC 2.6.1	1.39	Para-aminobenzoate synthase, aminase component (EC 2.6.1.85)
Arsenophonus nasoniae	Amino Acids synthesis	EC 2.6.1	1.39	Phosphoserine aminotransferase (EC 2.6.1.52)
Arsenophonus nasoniae	Amino Acids synthesis	EC 2.6.1	1.39	UDP-4-amino-4-deoxy-L-arabinose--oxoglutarate aminotransferase (EC 2.6.1.87)
Arsenophonus nasoniae	Amino Acids synthesis	EC 2.6.1	1.39	Valine--pyruvate aminotransferase (EC 2.6.1.66)
Arsenophonus nasoniae	Amino Acids synthesis	EC 2.6.1	1.39	dTDP-4-amino-4,6-dideoxygalactose transaminase (EC 2.6.1.59)
Arsenophonus nasoniae	Amino Acids synthesis	EC 2.7.6	1.39	2-amino-4-hydroxy-6-hydroxymethyldihydropteridine pyrophosphokinase (EC 2.7.6.3)
Arsenophonus nasoniae	Amino Acids synthesis	EC 3.1.1	1.39	D-aminoacyl-tRNA deacylase (EC 3.1.1.96)
Arsenophonus nasoniae	Amino Acids synthesis	EC 3.4.11	1.39	Cytosol aminopeptidase PepA (EC 3.4.11.1)
Arsenophonus nasoniae	Amino Acids synthesis	EC 3.4.11	1.39	Membrane alanine aminopeptidase N (EC 3.4.11.2)
Arsenophonus nasoniae	Amino Acids synthesis	EC 3.4.11	1.39	Methionine aminopeptidase (EC 3.4.11.18)
Arsenophonus nasoniae	Amino Acids synthesis	EC 3.4.11	2.78	Tripeptide aminopeptidase (EC 3.4.11.4)
Arsenophonus nasoniae	Amino Acids synthesis	EC 3.4.11	1.39	Xaa-Pro aminopeptidase (EC 3.4.11.9)
Arsenophonus nasoniae	Amino Acids synthesis	EC 3.5.1	1.39	N-succinyl-L,L-diaminopimelate desuccinylase (EC 3.5.1.18)
Arsenophonus nasoniae	Amino Acids synthesis	EC 3.5.4	1.39	Diaminohydroxyphosphoribosylaminopyrimidine deaminase (EC 3.5.4.26) / 5-amino-6-(5-phosphoribosylamino)uracil reductase (EC 1.1.1.193)
Arsenophonus nasoniae	Amino Acids synthesis	EC 3.5.4	1.39	IMP cyclohydrolase (EC 3.5.4.10) / Phosphoribosylaminoimidazolecarboxamide formyltransferase (EC 2.1.2.3)
Arsenophonus nasoniae	Amino Acids synthesis	EC 4.1.1	1.39	Diaminopimelate decarboxylase (EC 4.1.1.20)
Arsenophonus nasoniae	Amino Acids synthesis	EC 4.1.1	1.39	Siderophore [Alcaligin-like] decarboxylase (EC 4.1.1.-) @ Siderophore biosynthesis L-2,4-diaminobutyrate decarboxylase
Arsenophonus nasoniae	Amino Acids synthesis	EC 4.1.3	1.39	Aminodeoxychorismate lyase (EC 4.1.3.38)
Arsenophonus nasoniae	Amino Acids synthesis	EC 5.1.1	1.39	Diaminopimelate epimerase (EC 5.1.1.7)
Arsenophonus nasoniae	Amino Acids synthesis	EC 5.4.3	1.39	Glutamate-1-semialdehyde 2,1-aminomutase (EC 5.4.3.8)
Arsenophonus nasoniae	Amino Acids synthesis	EC 5.4.3	1.39	Lysine 2,3-aminomutase (EC 5.4.3.2)
Arsenophonus nasoniae	Amino Acids synthesis	EC 5.4.99	1.39	N5-carboxyaminoimidazole ribonucleotide mutase (EC 5.4.99.18)
Arsenophonus nasoniae	Amino Acids synthesis	EC 6.3.2	1.39	Phosphoribosylaminoimidazole-succinocarboxamide synthase (EC 6.3.2.6)
Arsenophonus nasoniae	Amino Acids synthesis	EC 6.3.2	1.39	UDP-N-acetylmuramoyl-dipeptide--2,6-diaminopimelate ligase (EC 6.3.2.13)
Arsenophonus nasoniae	Amino Acids synthesis	EC 6.3.4	1.39	N5-carboxyaminoimidazole ribonucleotide synthase (EC 6.3.4.18)
Arsenophonus nasoniae	Fatty Acid Biosynthesis	EC 6.2.1	4.17	Long-chain-fatty-acid--CoA ligase (EC 6.2.1.3)
Arsenophonus nasoniae	Fatty Acid Biosynthesis	EC 6.2.1	1.39	Polyketide synthase modules and related proteins @ Long-chain fatty-acid-CoA ligase (EC 6.2.1.3), Mycobacterial subgroup FadD9
Arsenophonus nasoniae	Monosaccharides	EC 1.1.1	1.39	Inosine-5'-monophosphate dehydrogenase (EC 1.1.1.205) / CBS domain
Arsenophonus nasoniae	Monosaccharides	EC 1.14.13	1.39	Siderophore [Alcaligin-like] biosynthetic enzyme (EC 1.14.13.59) @ Siderophore biosynthesis protein, monooxygenase
Arsenophonus nasoniae	Monosaccharides	EC 2.7.4	1.39	Thiamine-monophosphate kinase (EC 2.7.4.16)
Arsenophonus nasoniae	Monosaccharides	EC 3.1.3	1.39	Inositol-1-monophosphatase (EC 3.1.3.25)
Arsenophonus nasoniae	Monosaccharides	EC 3.1.3	2.78	UDP-sugar hydrolase (EC 3.6.1.45); 5'-nucleotidase (EC 3.1.3.5)
Arsenophonus nasoniae	Monosaccharides	EC 3.2.2	2.78	Pyrimidine/purine nucleotide 5'-monophosphate nucleosidase PpnN (EC 3.2.2.4) (EC 3.2.2.10)
Arsenophonus nasoniae	Monosaccharides	EC 3.6.1	2.78	UDP-sugar hydrolase (EC 3.6.1.45); 5'-nucleotidase (EC 3.1.3.5)
Arsenophonus nasoniae	Monosaccharides	EC 4.6.1	1.39	Cyclic pyranopterin monophosphate synthase (EC 4.6.1.17)
Arsenophonus nasoniae	Nitrogen Metabolism	EC 2.7.13	1.39	Nitrogen regulation protein NtrB (EC 2.7.13.3)
Arsenophonus nasoniae	Polysaccharides degradation	EC 2.4.1	1.39	Lipopolysaccharide 1,3-galactosyltransferase (EC 2.4.1.44)
Arsenophonus nasoniae	Polysaccharides degradation	EC 2.4.1	1.39	Lipopolysaccharide 1,6-galactosyltransferase (EC 2.4.1.-)
Arsenophonus nasoniae	Polysaccharides degradation	EC 2.4.1	1.39	UDP-glucose:(glucosyl)lipopolysaccharide alpha-1,2-glucosyltransferase (EC 2.4.1.58)
Arsenophonus nasoniae	Polysaccharides degradation	EC 2.4.1	1.39	UDP-glucose:(glucosyl)lipopolysaccharide alpha-1,3-glucosyltransferase WaaO (EC 2.4.1.-)
Arsenophonus nasoniae	Protein degradation	EC 3.4.21	1.39	ATP-dependent Clp protease proteolytic subunit ClpP (EC 3.4.21.92)
Arsenophonus nasoniae	Protein degradation	EC 3.4.21	1.39	ATP-dependent protease La (EC 3.4.21.53) Type I
Arsenophonus nasoniae	Protein degradation	EC 3.4.21	1.39	Possible protease sohB (EC 3.4.21.-)
Arsenophonus nasoniae	Protein degradation	EC 3.4.21	1.39	Protease II (EC 3.4.21.83)
Arsenophonus nasoniae	Protein degradation	EC 3.4.21	1.39	Rhomboid protease GlpG (EC 3.4.21.105)
Arsenophonus nasoniae	Protein degradation	EC 3.4.21	1.39	SOS-response repressor and protease LexA (EC 3.4.21.88)
Arsenophonus nasoniae	Protein degradation	EC 3.4.21	1.39	Tail-specific protease precursor (EC 3.4.21.102)
Arsenophonus nasoniae	Protein degradation	EC 3.4.23	1.39	Formate hydrogenlyase maturation protease (EC 3.4.23.51)
Arsenophonus nasoniae	Protein degradation	EC 3.4.24	1.39	Protease III precursor (EC 3.4.24.55)
Arsenophonus nasoniae	Protein degradation	EC 3.4.25	1.39	ATP-dependent protease subunit HslV (EC 3.4.25.2)
Burkholderia gladioli	Amino Acids synthesis	EC 1.1.1	1.28	Diaminohydroxyphosphoribosylaminopyrimidine deaminase (EC 3.5.4.26) / 5-amino-6-(5-phosphoribosylamino)uracil reductase (EC 1.1.1.193)
Burkholderia gladioli	Amino Acids synthesis	EC 1.2.1	0.64	Aminobutyraldehyde dehydrogenase (EC 1.2.1.19)
Burkholderia gladioli	Amino Acids synthesis	EC 1.2.1	0.64	Gamma-glutamyl-aminobutyraldehyde dehydrogenase (EC 1.2.1.-)
Burkholderia gladioli	Amino Acids synthesis	EC 1.4.3	0.64	D-amino-acid oxidase (EC 1.4.3.3)
Burkholderia gladioli	Amino Acids synthesis	EC 1.4.99	3.21	D-amino acid dehydrogenase (EC 1.4.99.6)
Burkholderia gladioli	Amino Acids synthesis	EC 1.4.99	0.64	D-amino acid dehydrogenase small subunit (EC 1.4.99.1)
Burkholderia gladioli	Amino Acids synthesis	EC 2.1.1	0.64	tRNA (5-methylaminomethyl-2-thiouridylate)-methyltransferase (EC 2.1.1.61) / FAD-dependent cmnm(5)s(2)U34 oxidoreductase
Burkholderia gladioli	Amino Acids synthesis	EC 2.1.2	0.64	Aminomethyltransferase (glycine cleavage system T protein) (EC 2.1.2.10)
Burkholderia gladioli	Amino Acids synthesis	EC 2.1.2	0.64	IMP cyclohydrolase (EC 3.5.4.10) / Phosphoribosylaminoimidazolecarboxamide formyltransferase (EC 2.1.2.3)
Burkholderia gladioli	Amino Acids synthesis	EC 2.1.2	0.64	UDP-4-amino-4-deoxy-L-arabinose formyltransferase (EC 2.1.2.13)
Burkholderia gladioli	Amino Acids synthesis	EC 2.3.1	0.64	2-amino-3-ketobutyrate coenzyme A ligase (EC 2.3.1.29)
Burkholderia gladioli	Amino Acids synthesis	EC 2.3.1	0.64	8-amino-7-oxononanoate synthase (EC 2.3.1.47)
Burkholderia gladioli	Amino Acids synthesis	EC 2.4.2	0.64	Undecaprenyl phosphate-alpha-4-amino-4-deoxy-L-arabinose arabinosyl transferase (EC 2.4.2.43) @ Polymyxin resistance protein PmrK
Burkholderia gladioli	Amino Acids synthesis	EC 2.6.1	1.28	2-aminoethylphosphonate:pyruvate aminotransferase (EC 2.6.1.37)
Burkholderia gladioli	Amino Acids synthesis	EC 2.6.1	0.64	Adenosylmethionine-8-amino-7-oxononanoate aminotransferase (EC 2.6.1.62)
Burkholderia gladioli	Amino Acids synthesis	EC 2.6.1	1.28	Alpha-aminoadipate aminotransferase (EC 2.6.1.39) @ Leucine transaminase (EC 2.6.1.6) @ Valine transaminase
Burkholderia gladioli	Amino Acids synthesis	EC 2.6.1	0.64	Anthranilate synthase, amidotransferase component (EC 4.1.3.27) @ Para-aminobenzoate synthase, amidotransferase component (EC 2.6.1.85)
Burkholderia gladioli	Amino Acids synthesis	EC 2.6.1	0.64	Aromatic-amino-acid aminotransferase (EC 2.6.1.57)
Burkholderia gladioli	Amino Acids synthesis	EC 2.6.1	0.64	Aspartate aminotransferase (AspB-4) (EC 2.6.1.1)
Burkholderia gladioli	Amino Acids synthesis	EC 2.6.1	1.92	Aspartate aminotransferase (EC 2.6.1.1)
Burkholderia gladioli	Amino Acids synthesis	EC 2.6.1	1.28	Aspartate aminotransferase (EC 2.6.1.1) / Glutamine-dependent 2-keto-4-methylthiobutyrate transaminase
Burkholderia gladioli	Amino Acids synthesis	EC 2.6.1	0.64	Biosynthetic Aromatic amino acid aminotransferase alpha (EC 2.6.1.57)
Burkholderia gladioli	Amino Acids synthesis	EC 2.6.1	1.92	Biosynthetic Aromatic amino acid aminotransferase alpha (EC 2.6.1.57) @ Aromatic-amino-acid aminotransferase (EC 2.6.1.57) @ Aspartate aminotransferase (EC 2.6.1.1)
Burkholderia gladioli	Amino Acids synthesis	EC 2.6.1	1.28	Branched-chain amino acid aminotransferase (EC 2.6.1.42)
Burkholderia gladioli	Amino Acids synthesis	EC 2.6.1	0.64	D-alanine aminotransferase (EC 2.6.1.21)
Burkholderia gladioli	Amino Acids synthesis	EC 2.6.1	0.64	Gamma-aminobutyrate:alpha-ketoglutarate aminotransferase (EC 2.6.1.19)
Burkholderia gladioli	Amino Acids synthesis	EC 2.6.1	0.64	Glutamine--fructose-6-phosphate aminotransferase [isomerizing] (EC 2.6.1.16)
Burkholderia gladioli	Amino Acids synthesis	EC 2.6.1	1.28	Histidinol-phosphate aminotransferase (EC 2.6.1.9)
Burkholderia gladioli	Amino Acids synthesis	EC 2.6.1	0.64	N-acetylornithine aminotransferase (EC 2.6.1.11)
Burkholderia gladioli	Amino Acids synthesis	EC 2.6.1	0.64	N-succinyl-L,L-diaminopimelate aminotransferase (EC 2.6.1.17), type 2
Burkholderia gladioli	Amino Acids synthesis	EC 2.6.1	1.28	Omega-amino acid--pyruvate aminotransferase (EC 2.6.1.18)
Burkholderia gladioli	Amino Acids synthesis	EC 2.6.1	0.64	Para-aminobenzoate synthase, aminase component (EC 2.6.1.85)
Burkholderia gladioli	Amino Acids synthesis	EC 2.6.1	0.64	Para-aminobenzoate synthase, aminase component (EC 2.6.1.85) / Aminodeoxychorismate lyase (EC 4.1.3.38)
Burkholderia gladioli	Amino Acids synthesis	EC 2.6.1	1.28	Phosphoserine aminotransferase (EC 2.6.1.52)
Burkholderia gladioli	Amino Acids synthesis	EC 2.6.1	0.64	Serine--pyruvate aminotransferase (EC 2.6.1.51)
Burkholderia gladioli	Amino Acids synthesis	EC 2.6.1	0.64	Transcriptional regulator of pyridoxine metabolism / Pyridoxamine phosphate aminotransferase (EC 2.6.1.54)
Burkholderia gladioli	Amino Acids synthesis	EC 2.6.1	4.49	Transcriptional regulator, GntR family domain / Aspartate aminotransferase (EC 2.6.1.1)
Burkholderia gladioli	Amino Acids synthesis	EC 2.6.1	0.64	UDP-4-amino-4-deoxy-L-arabinose--oxoglutarate aminotransferase (EC 2.6.1.87)
Burkholderia gladioli	Amino Acids synthesis	EC 2.6.1	0.64	Valine--pyruvate aminotransferase (EC 2.6.1.66)
Burkholderia gladioli	Amino Acids synthesis	EC 2.7.6	0.64	2-amino-4-hydroxy-6-hydroxymethyldihydropteridine pyrophosphokinase (EC 2.7.6.3)
Burkholderia gladioli	Amino Acids synthesis	EC 3.1.1	0.64	D-aminoacyl-tRNA deacylase (EC 3.1.1.96)
Burkholderia gladioli	Amino Acids synthesis	EC 3.4.11	0.64	Bacterial leucyl aminopeptidase (EC 3.4.11.10)
Burkholderia gladioli	Amino Acids synthesis	EC 3.4.11	1.28	Cytosol aminopeptidase PepA (EC 3.4.11.1)
Burkholderia gladioli	Amino Acids synthesis	EC 3.4.11	0.64	Membrane alanine aminopeptidase N (EC 3.4.11.2)
Burkholderia gladioli	Amino Acids synthesis	EC 3.4.11	1.28	Methionine aminopeptidase (EC 3.4.11.18)
Burkholderia gladioli	Amino Acids synthesis	EC 3.4.11	0.64	Puromycin-sensitive aminopeptidase (EC 3.4.11.-)
Burkholderia gladioli	Amino Acids synthesis	EC 3.4.11	1.28	Xaa-Pro aminopeptidase (EC 3.4.11.9)
Burkholderia gladioli	Amino Acids synthesis	EC 3.5.1	0.64	N-acyl-D-amino-acid deacylase (EC 3.5.1.81)
Burkholderia gladioli	Amino Acids synthesis	EC 3.5.1	0.64	N-succinyl-L,L-diaminopimelate desuccinylase (EC 3.5.1.18)
Burkholderia gladioli	Amino Acids synthesis	EC 3.5.2	0.64	L-2-amino-thiazoline-4-carboxylic acid hydrolase (EC 3.5.2.-)
Burkholderia gladioli	Amino Acids synthesis	EC 3.5.4	1.28	Diaminohydroxyphosphoribosylaminopyrimidine deaminase (EC 3.5.4.26) / 5-amino-6-(5-phosphoribosylamino)uracil reductase (EC 1.1.1.193)
Burkholderia gladioli	Amino Acids synthesis	EC 3.5.4	0.64	Guanine deaminase (EC 3.5.4.3); Hydroxydechloroatrazine ethylaminohydrolase (EC 3.5.99.3)
Burkholderia gladioli	Amino Acids synthesis	EC 3.5.4	0.64	IMP cyclohydrolase (EC 3.5.4.10) / Phosphoribosylaminoimidazolecarboxamide formyltransferase (EC 2.1.2.3)
Burkholderia gladioli	Amino Acids synthesis	EC 3.5.99	1.28	1-aminocyclopropane-1-carboxylate deaminase (EC 3.5.99.7)
Burkholderia gladioli	Amino Acids synthesis	EC 3.5.99	0.64	Guanine deaminase (EC 3.5.4.3); Hydroxydechloroatrazine ethylaminohydrolase (EC 3.5.99.3)
Burkholderia gladioli	Amino Acids synthesis	EC 4.1.1	1.92	2-amino-3-carboxymuconate-6-semialdehyde decarboxylase (EC 4.1.1.45)
Burkholderia gladioli	Amino Acids synthesis	EC 4.1.1	1.28	Diaminopimelate decarboxylase (EC 4.1.1.20)
Burkholderia gladioli	Amino Acids synthesis	EC 4.1.3	0.64	Anthranilate synthase, amidotransferase component (EC 4.1.3.27) @ Para-aminobenzoate synthase, amidotransferase component (EC 2.6.1.85)
Burkholderia gladioli	Amino Acids synthesis	EC 4.1.3	0.64	Para-aminobenzoate synthase, aminase component (EC 2.6.1.85) / Aminodeoxychorismate lyase (EC 4.1.3.38)
Burkholderia gladioli	Amino Acids synthesis	EC 4.2.1	0.64	Enoyl-CoA hydratase (EC 4.2.1.17) => degradation of branched-chain amino acids and alpha-keto acids
Burkholderia gladioli	Amino Acids synthesis	EC 4.3.1	0.64	Diaminopropionate ammonia-lyase (EC 4.3.1.15)
Burkholderia gladioli	Amino Acids synthesis	EC 5.1.1	0.64	Diaminopimelate epimerase (EC 5.1.1.7)
Burkholderia gladioli	Amino Acids synthesis	EC 5.3.1	0.64	Phosphoribosylformimino-5-aminoimidazole carboxamide ribotide isomerase (EC 5.3.1.16)
Burkholderia gladioli	Amino Acids synthesis	EC 5.4.3	0.64	Glutamate-1-semialdehyde 2,1-aminomutase (EC 5.4.3.8)
Burkholderia gladioli	Amino Acids synthesis	EC 5.4.99	0.64	N5-carboxyaminoimidazole ribonucleotide mutase (EC 5.4.99.18)
Burkholderia gladioli	Amino Acids synthesis	EC 6.3.2	0.64	Phosphoribosylaminoimidazole-succinocarboxamide synthase (EC 6.3.2.6)
Burkholderia gladioli	Amino Acids synthesis	EC 6.3.2	0.64	UDP-N-acetylmuramate:L-alanyl-gamma-D-glutamyl-meso-diaminopimelate ligase (EC 6.3.2.-)
Burkholderia gladioli	Amino Acids synthesis	EC 6.3.2	0.64	UDP-N-acetylmuramoyl-dipeptide--2,6-diaminopimelate ligase (EC 6.3.2.13)
Burkholderia gladioli	Amino Acids synthesis	EC 6.3.4	0.64	N5-carboxyaminoimidazole ribonucleotide synthase (EC 6.3.4.18)
Burkholderia gladioli	Fatty Acid Biosynthesis	EC 1.14.19	3.85	Fatty acid desaturase (EC 1.14.19.1); Delta-9 fatty acid desaturase (EC 1.14.19.1)
Burkholderia gladioli	Fatty Acid Biosynthesis	EC 1.14.19	0.64	Fatty acid desaturase (EC 1.14.19.3)
Burkholderia gladioli	Fatty Acid Biosynthesis	EC 2.1.1	1.28	Cyclopropane-fatty-acyl-phospholipid synthase (EC 2.1.1.79)
Burkholderia gladioli	Fatty Acid Biosynthesis	EC 6.2.1	5.77	Long-chain-fatty-acid--CoA ligase (EC 6.2.1.3)
Burkholderia gladioli	Metabolism of Aromatic Compounds	EC 1.14.12	0.64	Aromatic-ring-hydroxylating dioxygenase, beta subunit (EC 1.14.12.3)
Burkholderia gladioli	Metabolism of Aromatic Compounds	EC 1.3.99	0.64	Periplasmic aromatic aldehyde oxidoreductase, molybdenum binding subunit YagR @ 4-hydroxybenzoyl-CoA reductase, alpha subunit (EC 1.3.99.20)
Burkholderia gladioli	Monosaccharides	EC 1.1.1	0.64	Inosine-5'-monophosphate dehydrogenase (EC 1.1.1.205) / CBS domain
Burkholderia gladioli	Monosaccharides	EC 1.1.1	1.28	Isocitrate dehydrogenase [NADP] (EC 1.1.1.42); Monomeric isocitrate dehydrogenase [NADP] (EC 1.1.1.42)
Burkholderia gladioli	Monosaccharides	EC 1.14.13	0.64	3-hydroxybenzoate 6-monooxygenase (EC 1.14.13.24)
Burkholderia gladioli	Monosaccharides	EC 1.14.13	0.64	6-hydroxynicotinate 3-monooxygenase, NicC (EC 1.14.13.114)
Burkholderia gladioli	Monosaccharides	EC 1.14.13	0.64	Cyclohexanone monooxygenase (EC 1.14.13.22)
Burkholderia gladioli	Monosaccharides	EC 1.14.13	2.56	Nitrilotriacetate monooxygenase component A (EC 1.14.13.-)
Burkholderia gladioli	Monosaccharides	EC 1.14.13	2.56	Nitrilotriacetate monooxygenase component B (EC 1.14.13.-)
Burkholderia gladioli	Monosaccharides	EC 1.14.14	1.28	Alkanal monooxygenase alpha chain (EC 1.14.14.3)
Burkholderia gladioli	Monosaccharides	EC 1.14.14	0.64	FMNH2-dependent alkanesulfonate monooxygenase (EC 1.14.14.5)
Burkholderia gladioli	Monosaccharides	EC 1.14.15	0.64	Alkane-1 monooxygenase (EC 1.14.15.3)
Burkholderia gladioli	Monosaccharides	EC 1.6.8	1.28	4-hydroxyphenylacetate 3-monooxygenase, reductase component (EC 1.6.8.-)
Burkholderia gladioli	Monosaccharides	EC 2.7.4	0.64	Thiamine-monophosphate kinase (EC 2.7.4.16)
Burkholderia gladioli	Monosaccharides	EC 3.1.1	1.28	Lysophospholipase (EC 3.1.1.5); Monoglyceride lipase (EC 3.1.1.23)
Burkholderia gladioli	Monosaccharides	EC 3.1.3	1.28	Inositol-1-monophosphatase (EC 3.1.3.25)
Burkholderia gladioli	Monosaccharides	EC 4.6.1	0.64	Cyclic pyranopterin monophosphate synthase (EC 4.6.1.17)
Burkholderia gladioli	Nitrogen Metabolism	EC 1.5.1	0.64	Oxygen-insensitive NAD(P)H nitroreductase (EC 1.-.-.-) / Dihydropteridine reductase (EC 1.5.1.34)
Burkholderia gladioli	Nitrogen Metabolism	EC 2.7.13	0.64	Nitrogen regulation protein NtrB (EC 2.7.13.3)
Burkholderia gladioli	Protein degradation	EC 1.11.1	0.64	Catalase KatE-intracellular protease (EC 1.11.1.6)
Burkholderia gladioli	Protein degradation	EC 3.4.21	1.28	ATP-dependent Clp protease proteolytic subunit ClpP (EC 3.4.21.92)
Burkholderia gladioli	Protein degradation	EC 3.4.21	0.64	ATP-dependent protease La (EC 3.4.21.53) Type I
Burkholderia gladioli	Protein degradation	EC 3.4.21	0.64	ATP-dependent protease domain protein (EC 3.4.21.-)
Burkholderia gladioli	Protein degradation	EC 3.4.21	0.64	Carboxyl-terminal protease (EC 3.4.21.102)
Burkholderia gladioli	Protein degradation	EC 3.4.21	0.64	Extracellular protease precursor (EC 3.4.21.-)
Burkholderia gladioli	Protein degradation	EC 3.4.21	0.64	SOS-response repressor and protease LexA (EC 3.4.21.88)
Burkholderia gladioli	Protein degradation	EC 3.4.25	0.64	ATP-dependent protease subunit HslV (EC 3.4.25.2)
Burkholderia_cepacia_ATCC 25416	Amino Acids synthesis	EC 1.1.1	0.59	Diaminohydroxyphosphoribosylaminopyrimidine deaminase (EC 3.5.4.26) / 5-amino-6-(5-phosphoribosylamino)uracil reductase (EC 1.1.1.193)
Burkholderia_cepacia_ATCC 25416	Amino Acids synthesis	EC 1.2.1	0.59	Aminobutyraldehyde dehydrogenase (EC 1.2.1.19)
Burkholderia_cepacia_ATCC 25416	Amino Acids synthesis	EC 1.2.1	0.59	Gamma-glutamyl-aminobutyraldehyde dehydrogenase (EC 1.2.1.-)
Burkholderia_cepacia_ATCC 25416	Amino Acids synthesis	EC 1.4.3	0.59	D-amino-acid oxidase (EC 1.4.3.3)
Burkholderia_cepacia_ATCC 25416	Amino Acids synthesis	EC 1.4.99	1.76	D-amino acid dehydrogenase (EC 1.4.99.6)
Burkholderia_cepacia_ATCC 25416	Amino Acids synthesis	EC 1.4.99	0.59	D-amino acid dehydrogenase small subunit (EC 1.4.99.1)
Burkholderia_cepacia_ATCC 25416	Amino Acids synthesis	EC 2.1.1	0.59	tRNA (5-methylaminomethyl-2-thiouridylate)-methyltransferase (EC 2.1.1.61) / FAD-dependent cmnm(5)s(2)U34 oxidoreductase
Burkholderia_cepacia_ATCC 25416	Amino Acids synthesis	EC 2.1.2	0.59	Aminomethyltransferase (glycine cleavage system T protein) (EC 2.1.2.10)
Burkholderia_cepacia_ATCC 25416	Amino Acids synthesis	EC 2.1.2	0.59	IMP cyclohydrolase (EC 3.5.4.10) / Phosphoribosylaminoimidazolecarboxamide formyltransferase (EC 2.1.2.3)
Burkholderia_cepacia_ATCC 25416	Amino Acids synthesis	EC 2.1.2	0.59	UDP-4-amino-4-deoxy-L-arabinose formyltransferase (EC 2.1.2.13)
Burkholderia_cepacia_ATCC 25416	Amino Acids synthesis	EC 2.3.1	0.59	2-amino-3-ketobutyrate coenzyme A ligase (EC 2.3.1.29)
Burkholderia_cepacia_ATCC 25416	Amino Acids synthesis	EC 2.3.1	0.59	8-amino-7-oxononanoate synthase (EC 2.3.1.47)
Burkholderia_cepacia_ATCC 25416	Amino Acids synthesis	EC 2.4.2	0.59	Undecaprenyl phosphate-alpha-4-amino-4-deoxy-L-arabinose arabinosyl transferase (EC 2.4.2.43) @ Polymyxin resistance protein PmrK
Burkholderia_cepacia_ATCC 25416	Amino Acids synthesis	EC 2.6.1	1.18	2-aminoethylphosphonate:pyruvate aminotransferase (EC 2.6.1.37)
Burkholderia_cepacia_ATCC 25416	Amino Acids synthesis	EC 2.6.1	0.59	Adenosylmethionine-8-amino-7-oxononanoate aminotransferase (EC 2.6.1.62)
Burkholderia_cepacia_ATCC 25416	Amino Acids synthesis	EC 2.6.1	1.18	Alpha-aminoadipate aminotransferase (EC 2.6.1.39) @ Leucine transaminase (EC 2.6.1.6) @ Valine transaminase
Burkholderia_cepacia_ATCC 25416	Amino Acids synthesis	EC 2.6.1	0.59	Anthranilate synthase, amidotransferase component (EC 4.1.3.27) @ Para-aminobenzoate synthase, amidotransferase component (EC 2.6.1.85)
Burkholderia_cepacia_ATCC 25416	Amino Acids synthesis	EC 2.6.1	0.59	Aromatic-amino-acid aminotransferase (EC 2.6.1.57)
Burkholderia_cepacia_ATCC 25416	Amino Acids synthesis	EC 2.6.1	0.59	Aspartate aminotransferase (AspB-4) (EC 2.6.1.1)
Burkholderia_cepacia_ATCC 25416	Amino Acids synthesis	EC 2.6.1	1.18	Aspartate aminotransferase (EC 2.6.1.1) / Glutamine-dependent 2-keto-4-methylthiobutyrate transaminase
Burkholderia_cepacia_ATCC 25416	Amino Acids synthesis	EC 2.6.1	1.76	Biosynthetic Aromatic amino acid aminotransferase alpha (EC 2.6.1.57) @ Aromatic-amino-acid aminotransferase (EC 2.6.1.57) @ Aspartate aminotransferase (EC 2.6.1.1)
Burkholderia_cepacia_ATCC 25416	Amino Acids synthesis	EC 2.6.1	0.59	Branched-chain amino acid aminotransferase (EC 2.6.1.42)
Burkholderia_cepacia_ATCC 25416	Amino Acids synthesis	EC 2.6.1	0.59	D-alanine aminotransferase (EC 2.6.1.21)
Burkholderia_cepacia_ATCC 25416	Amino Acids synthesis	EC 2.6.1	0.59	Gamma-aminobutyrate:alpha-ketoglutarate aminotransferase (EC 2.6.1.19)
Burkholderia_cepacia_ATCC 25416	Amino Acids synthesis	EC 2.6.1	2.35	Glutamine--fructose-6-phosphate aminotransferase [isomerizing] (EC 2.6.1.16)
Burkholderia_cepacia_ATCC 25416	Amino Acids synthesis	EC 2.6.1	1.76	Histidinol-phosphate aminotransferase (EC 2.6.1.9)
Burkholderia_cepacia_ATCC 25416	Amino Acids synthesis	EC 2.6.1	0.59	N-acetylornithine aminotransferase (EC 2.6.1.11)
Burkholderia_cepacia_ATCC 25416	Amino Acids synthesis	EC 2.6.1	0.59	N-succinyl-L,L-diaminopimelate aminotransferase (EC 2.6.1.17), type 2
Burkholderia_cepacia_ATCC 25416	Amino Acids synthesis	EC 2.6.1	2.94	Omega-amino acid--pyruvate aminotransferase (EC 2.6.1.18)
Burkholderia_cepacia_ATCC 25416	Amino Acids synthesis	EC 2.6.1	0.59	Para-aminobenzoate synthase, aminase component (EC 2.6.1.85) / Aminodeoxychorismate lyase (EC 4.1.3.38)
Burkholderia_cepacia_ATCC 25416	Amino Acids synthesis	EC 2.6.1	0.59	Phosphoserine aminotransferase (EC 2.6.1.52)
Burkholderia_cepacia_ATCC 25416	Amino Acids synthesis	EC 2.6.1	0.59	Serine--glyoxylate aminotransferase (EC 2.6.1.45)
Burkholderia_cepacia_ATCC 25416	Amino Acids synthesis	EC 2.6.1	0.59	Serine--pyruvate aminotransferase (EC 2.6.1.51)
Burkholderia_cepacia_ATCC 25416	Amino Acids synthesis	EC 2.6.1	0.59	Transcriptional regulator of pyridoxine metabolism / Pyridoxamine phosphate aminotransferase (EC 2.6.1.54)
Burkholderia_cepacia_ATCC 25416	Amino Acids synthesis	EC 2.6.1	4.71	Transcriptional regulator, GntR family domain / Aspartate aminotransferase (EC 2.6.1.1)
Burkholderia_cepacia_ATCC 25416	Amino Acids synthesis	EC 2.6.1	0.59	UDP-4-amino-4-deoxy-L-arabinose--oxoglutarate aminotransferase (EC 2.6.1.87)
Burkholderia_cepacia_ATCC 25416	Amino Acids synthesis	EC 2.6.1	0.59	Valine--pyruvate aminotransferase (EC 2.6.1.66)
Burkholderia_cepacia_ATCC 25416	Amino Acids synthesis	EC 2.7.1	0.59	Aminoglycoside 3'-phosphotransferase (EC 2.7.1.95) => APH(3')-II/APH(3')-XV
Burkholderia_cepacia_ATCC 25416	Amino Acids synthesis	EC 2.7.6	0.59	2-amino-4-hydroxy-6-hydroxymethyldihydropteridine pyrophosphokinase (EC 2.7.6.3)
Burkholderia_cepacia_ATCC 25416	Amino Acids synthesis	EC 2.7.7	0.59	Aminoglycoside 3''-nucleotidyltransferase (EC 2.7.7.-) => ANT(3'')-Ia (AadA family)
Burkholderia_cepacia_ATCC 25416	Amino Acids synthesis	EC 3.1.1	0.59	D-aminoacyl-tRNA deacylase (EC 3.1.1.96)
Burkholderia_cepacia_ATCC 25416	Amino Acids synthesis	EC 3.4.11	0.59	Bacterial leucyl aminopeptidase (EC 3.4.11.10)
Burkholderia_cepacia_ATCC 25416	Amino Acids synthesis	EC 3.4.11	0.59	Cytosol aminopeptidase PepA (EC 3.4.11.1)
Burkholderia_cepacia_ATCC 25416	Amino Acids synthesis	EC 3.4.11	1.18	D-aminopeptidase (EC 3.4.11.19)
Burkholderia_cepacia_ATCC 25416	Amino Acids synthesis	EC 3.4.11	0.59	D-aminopeptidase dipeptide-binding protein DppA (EC 3.4.11.-)
Burkholderia_cepacia_ATCC 25416	Amino Acids synthesis	EC 3.4.11	0.59	Membrane alanine aminopeptidase N (EC 3.4.11.2)
Burkholderia_cepacia_ATCC 25416	Amino Acids synthesis	EC 3.4.11	1.18	Methionine aminopeptidase (EC 3.4.11.18)
Burkholderia_cepacia_ATCC 25416	Amino Acids synthesis	EC 3.4.11	0.59	Puromycin-sensitive aminopeptidase (EC 3.4.11.-)
Burkholderia_cepacia_ATCC 25416	Amino Acids synthesis	EC 3.4.11	2.94	Xaa-Pro aminopeptidase (EC 3.4.11.9)
Burkholderia_cepacia_ATCC 25416	Amino Acids synthesis	EC 3.4.19	0.59	Isoaspartyl aminopeptidase (EC 3.4.19.5) @ Asp-X dipeptidase
Burkholderia_cepacia_ATCC 25416	Amino Acids synthesis	EC 3.5.1	0.59	N-acyl-D-amino-acid deacylase (EC 3.5.1.81)
Burkholderia_cepacia_ATCC 25416	Amino Acids synthesis	EC 3.5.1	1.76	N-acyl-L-amino acid amidohydrolase (EC 3.5.1.14)
Burkholderia_cepacia_ATCC 25416	Amino Acids synthesis	EC 3.5.1	0.59	N-succinyl-L,L-diaminopimelate desuccinylase (EC 3.5.1.18)
Burkholderia_cepacia_ATCC 25416	Amino Acids synthesis	EC 3.5.2	0.59	L-2-amino-thiazoline-4-carboxylic acid hydrolase (EC 3.5.2.-)
Burkholderia_cepacia_ATCC 25416	Amino Acids synthesis	EC 3.5.3	0.59	NG,NG-dimethylarginine dimethylaminohydrolase 1 (EC 3.5.3.18)
Burkholderia_cepacia_ATCC 25416	Amino Acids synthesis	EC 3.5.4	0.59	Diaminohydroxyphosphoribosylaminopyrimidine deaminase (EC 3.5.4.26) / 5-amino-6-(5-phosphoribosylamino)uracil reductase (EC 1.1.1.193)
Burkholderia_cepacia_ATCC 25416	Amino Acids synthesis	EC 3.5.4	0.59	Guanine deaminase (EC 3.5.4.3); Hydroxydechloroatrazine ethylaminohydrolase (EC 3.5.99.3)
Burkholderia_cepacia_ATCC 25416	Amino Acids synthesis	EC 3.5.4	0.59	IMP cyclohydrolase (EC 3.5.4.10) / Phosphoribosylaminoimidazolecarboxamide formyltransferase (EC 2.1.2.3)
Burkholderia_cepacia_ATCC 25416	Amino Acids synthesis	EC 3.5.99	0.59	1-aminocyclopropane-1-carboxylate deaminase (EC 3.5.99.7)
Burkholderia_cepacia_ATCC 25416	Amino Acids synthesis	EC 3.5.99	0.59	Guanine deaminase (EC 3.5.4.3); Hydroxydechloroatrazine ethylaminohydrolase (EC 3.5.99.3)
Burkholderia_cepacia_ATCC 25416	Amino Acids synthesis	EC 4.1.1	0.59	2-amino-3-carboxymuconate-6-semialdehyde decarboxylase (EC 4.1.1.45)
Burkholderia_cepacia_ATCC 25416	Amino Acids synthesis	EC 4.1.1	0.59	Aromatic-L-amino-acid decarboxylase (EC 4.1.1.28)
Burkholderia_cepacia_ATCC 25416	Amino Acids synthesis	EC 4.1.1	1.18	Diaminopimelate decarboxylase (EC 4.1.1.20)
Burkholderia_cepacia_ATCC 25416	Amino Acids synthesis	EC 4.1.2	1.18	2-amino-4,5-dihydroxy-6-oxo-7-(phosphonooxy)heptanoate synthase (EC 4.1.2.56)
Burkholderia_cepacia_ATCC 25416	Amino Acids synthesis	EC 4.1.3	0.59	Aminodeoxychorismate lyase (EC 4.1.3.38)
Burkholderia_cepacia_ATCC 25416	Amino Acids synthesis	EC 4.1.3	0.59	Anthranilate synthase, amidotransferase component (EC 4.1.3.27) @ Para-aminobenzoate synthase, amidotransferase component (EC 2.6.1.85)
Burkholderia_cepacia_ATCC 25416	Amino Acids synthesis	EC 4.1.3	0.59	Para-aminobenzoate synthase, aminase component (EC 2.6.1.85) / Aminodeoxychorismate lyase (EC 4.1.3.38)
Burkholderia_cepacia_ATCC 25416	Amino Acids synthesis	EC 4.1.99	1.18	3-amino-4-hydroxybenzoate synthase (EC 4.1.99.20)
Burkholderia_cepacia_ATCC 25416	Amino Acids synthesis	EC 4.2.1	0.59	Enoyl-CoA hydratase (EC 4.2.1.17) => degradation of branched-chain amino acids and alpha-keto acids
Burkholderia_cepacia_ATCC 25416	Amino Acids synthesis	EC 4.3.1	0.59	Diaminopropionate ammonia-lyase (EC 4.3.1.15)
Burkholderia_cepacia_ATCC 25416	Amino Acids synthesis	EC 5.1.1	1.18	Diaminopimelate epimerase (EC 5.1.1.7)
Burkholderia_cepacia_ATCC 25416	Amino Acids synthesis	EC 5.3.1	0.59	Phosphoribosylformimino-5-aminoimidazole carboxamide ribotide isomerase (EC 5.3.1.16)
Burkholderia_cepacia_ATCC 25416	Amino Acids synthesis	EC 5.4.3	0.59	Glutamate-1-semialdehyde 2,1-aminomutase (EC 5.4.3.8)
Burkholderia_cepacia_ATCC 25416	Amino Acids synthesis	EC 5.4.99	0.59	N5-carboxyaminoimidazole ribonucleotide mutase (EC 5.4.99.18)
Burkholderia_cepacia_ATCC 25416	Amino Acids synthesis	EC 6.3.2	0.59	Phosphoribosylaminoimidazole-succinocarboxamide synthase (EC 6.3.2.6)
Burkholderia_cepacia_ATCC 25416	Amino Acids synthesis	EC 6.3.2	0.59	UDP-N-acetylmuramate:L-alanyl-gamma-D-glutamyl-meso-diaminopimelate ligase (EC 6.3.2.-)
Burkholderia_cepacia_ATCC 25416	Amino Acids synthesis	EC 6.3.2	0.59	UDP-N-acetylmuramoyl-dipeptide--2,6-diaminopimelate ligase (EC 6.3.2.13)
Burkholderia_cepacia_ATCC 25416	Amino Acids synthesis	EC 6.3.4	0.59	N5-carboxyaminoimidazole ribonucleotide synthase (EC 6.3.4.18)
Burkholderia_cepacia_ATCC 25416	Fatty Acid Biosynthesis	EC 1.14.19	2.35	Fatty acid desaturase (EC 1.14.19.1); Delta-9 fatty acid desaturase (EC 1.14.19.1)
Burkholderia_cepacia_ATCC 25416	Fatty Acid Biosynthesis	EC 2.1.1	0.59	Cyclopropane-fatty-acyl-phospholipid synthase (EC 2.1.1.79)
Burkholderia_cepacia_ATCC 25416	Fatty Acid Biosynthesis	EC 4.2.1	0.59	FIGfam138462: Acyl-CoA synthetase, AMP-(fatty) acid ligase / (3R)-hydroxymyristoyl-[ACP] dehydratase (EC 4.2.1.-)
Burkholderia_cepacia_ATCC 25416	Fatty Acid Biosynthesis	EC 6.2.1	6.47	Long-chain-fatty-acid--CoA ligase (EC 6.2.1.3)
Burkholderia_cepacia_ATCC 25416	Fatty Acid Biosynthesis	EC 6.2.1	1.18	Long-chain-fatty-acid--CoA ligase (EC 6.2.1.3) @ Long-chain fatty-acid-CoA ligase (EC 6.2.1.3), Mycobacterial subgroup FadD3
Burkholderia_cepacia_ATCC 25416	Monosaccharides	EC 1.1.1	0.59	Inosine-5'-monophosphate dehydrogenase (EC 1.1.1.205) / CBS domain
Burkholderia_cepacia_ATCC 25416	Monosaccharides	EC 1.1.1	1.18	Isocitrate dehydrogenase [NADP] (EC 1.1.1.42); Monomeric isocitrate dehydrogenase [NADP] (EC 1.1.1.42)
Burkholderia_cepacia_ATCC 25416	Monosaccharides	EC 1.13.12	0.59	L-ornithine 5-monooxygenase (EC 1.13.12.-), PvdA of pyoverdin biosynthesis @ Siderophore biosynthesis protein, monooxygenase
Burkholderia_cepacia_ATCC 25416	Monosaccharides	EC 1.13.12	0.59	Nitronate monooxygenase (EC 1.13.12.16)
Burkholderia_cepacia_ATCC 25416	Monosaccharides	EC 1.13.12	0.59	Tryptophan 2-monooxygenase (EC 1.13.12.3)
Burkholderia_cepacia_ATCC 25416	Monosaccharides	EC 1.14.13	0.59	3-hydroxybenzoate 6-monooxygenase (EC 1.14.13.24)
Burkholderia_cepacia_ATCC 25416	Monosaccharides	EC 1.14.13	1.18	Cyclohexanone monooxygenase (EC 1.14.13.22)
Burkholderia_cepacia_ATCC 25416	Monosaccharides	EC 1.14.13	0.59	Monooxygenase, FAD-binding (EC 1.14.13.20)
Burkholderia_cepacia_ATCC 25416	Monosaccharides	EC 1.14.13	1.76	Nitrilotriacetate monooxygenase component A (EC 1.14.13.-)
Burkholderia_cepacia_ATCC 25416	Monosaccharides	EC 1.14.13	0.59	Nitrilotriacetate monooxygenase component B (EC 1.14.13.-)
Burkholderia_cepacia_ATCC 25416	Monosaccharides	EC 1.14.14	0.59	4-hydroxyphenylacetate 3-monooxygenase (EC 1.14.14.9)
Burkholderia_cepacia_ATCC 25416	Monosaccharides	EC 1.14.14	1.18	FMNH2-dependent alkanesulfonate monooxygenase (EC 1.14.14.5)
Burkholderia_cepacia_ATCC 25416	Monosaccharides	EC 1.14.14	0.59	Flavin-dependent monooxygenase, oxygenase subunit HsaA (EC 1.14.14.12)
Burkholderia_cepacia_ATCC 25416	Monosaccharides	EC 1.14.15	1.18	Alkane-1 monooxygenase (EC 1.14.15.3)
Burkholderia_cepacia_ATCC 25416	Monosaccharides	EC 1.6.8	2.35	4-hydroxyphenylacetate 3-monooxygenase, reductase component (EC 1.6.8.-)
Burkholderia_cepacia_ATCC 25416	Monosaccharides	EC 2.7.4	0.59	Thiamine-monophosphate kinase (EC 2.7.4.16)
Burkholderia_cepacia_ATCC 25416	Monosaccharides	EC 3.1.1	1.18	Lysophospholipase (EC 3.1.1.5); Monoglyceride lipase (EC 3.1.1.23)
Burkholderia_cepacia_ATCC 25416	Monosaccharides	EC 3.1.3	0.59	Inositol-1-monophosphatase (EC 3.1.3.25)
Burkholderia_cepacia_ATCC 25416	Monosaccharides	EC 4.6.1	0.59	Cyclic pyranopterin monophosphate synthase (EC 4.6.1.17)
Burkholderia_cepacia_ATCC 25416	Nitrogen Metabolism	EC 2.7.13	0.59	Nitrogen regulation protein NtrB (EC 2.7.13.3)
Burkholderia_cepacia_ATCC 25416	Protein degradation	EC 3.4.21	0.59	ATP-dependent Clp protease proteolytic subunit ClpP (EC 3.4.21.92)
Burkholderia_cepacia_ATCC 25416	Protein degradation	EC 3.4.21	0.59	ATP-dependent protease La (EC 3.4.21.53) Type I
Burkholderia_cepacia_ATCC 25416	Protein degradation	EC 3.4.21	0.59	ATP-dependent protease domain protein (EC 3.4.21.-)
Burkholderia_cepacia_ATCC 25416	Protein degradation	EC 3.4.21	0.59	Carboxyl-terminal protease (EC 3.4.21.102)
Burkholderia_cepacia_ATCC 25416	Protein degradation	EC 3.4.21	0.59	Extracellular protease precursor (EC 3.4.21.-)
Burkholderia_cepacia_ATCC 25416	Protein degradation	EC 3.4.21	0.59	SOS-response repressor and protease LexA (EC 3.4.21.88)
Burkholderia_cepacia_ATCC 25416	Protein degradation	EC 3.4.24	0.59	Putative metalloprotease yggG (EC 3.4.24.-)
Burkholderia_cepacia_ATCC 25416	Protein degradation	EC 3.4.25	0.59	ATP-dependent protease subunit HslV (EC 3.4.25.2)
Burkholderia_pseudomultivorans_LMG 26883	Amino Acids synthesis	EC 1.1.1	0.62	Diaminohydroxyphosphoribosylaminopyrimidine deaminase (EC 3.5.4.26) / 5-amino-6-(5-phosphoribosylamino)uracil reductase (EC 1.1.1.193)
Burkholderia_pseudomultivorans_LMG 26883	Amino Acids synthesis	EC 1.2.1	0.62	Aminobutyraldehyde dehydrogenase (EC 1.2.1.19)
Burkholderia_pseudomultivorans_LMG 26883	Amino Acids synthesis	EC 1.2.1	0.62	Gamma-glutamyl-aminobutyraldehyde dehydrogenase (EC 1.2.1.-)
Burkholderia_pseudomultivorans_LMG 26883	Amino Acids synthesis	EC 1.4.3	0.62	D-amino-acid oxidase (EC 1.4.3.3)
Burkholderia_pseudomultivorans_LMG 26883	Amino Acids synthesis	EC 1.4.99	3.12	D-amino acid dehydrogenase (EC 1.4.99.6)
Burkholderia_pseudomultivorans_LMG 26883	Amino Acids synthesis	EC 2.1.1	0.62	tRNA (5-methylaminomethyl-2-thiouridylate)-methyltransferase (EC 2.1.1.61) / FAD-dependent cmnm(5)s(2)U34 oxidoreductase
Burkholderia_pseudomultivorans_LMG 26883	Amino Acids synthesis	EC 2.1.2	0.62	Aminomethyltransferase (glycine cleavage system T protein) (EC 2.1.2.10)
Burkholderia_pseudomultivorans_LMG 26883	Amino Acids synthesis	EC 2.1.2	0.62	IMP cyclohydrolase (EC 3.5.4.10) / Phosphoribosylaminoimidazolecarboxamide formyltransferase (EC 2.1.2.3)
Burkholderia_pseudomultivorans_LMG 26883	Amino Acids synthesis	EC 2.1.2	0.62	UDP-4-amino-4-deoxy-L-arabinose formyltransferase (EC 2.1.2.13)
Burkholderia_pseudomultivorans_LMG 26883	Amino Acids synthesis	EC 2.3.1	0.62	2-amino-3-ketobutyrate coenzyme A ligase (EC 2.3.1.29)
Burkholderia_pseudomultivorans_LMG 26883	Amino Acids synthesis	EC 2.3.1	0.62	8-amino-7-oxononanoate synthase (EC 2.3.1.47)
Burkholderia_pseudomultivorans_LMG 26883	Amino Acids synthesis	EC 2.3.1	0.62	Acyl-coenzyme A:6-aminopenicillanic-acid-acyltransferase precursor (EC 2.3.1.-)
Burkholderia_pseudomultivorans_LMG 26883	Amino Acids synthesis	EC 2.4.2	0.62	Undecaprenyl phosphate-alpha-4-amino-4-deoxy-L-arabinose arabinosyl transferase (EC 2.4.2.43) @ Polymyxin resistance protein PmrK
Burkholderia_pseudomultivorans_LMG 26883	Amino Acids synthesis	EC 2.6.1	1.88	2-aminoethylphosphonate:pyruvate aminotransferase (EC 2.6.1.37)
Burkholderia_pseudomultivorans_LMG 26883	Amino Acids synthesis	EC 2.6.1	0.62	Adenosylmethionine-8-amino-7-oxononanoate aminotransferase (EC 2.6.1.62)
Burkholderia_pseudomultivorans_LMG 26883	Amino Acids synthesis	EC 2.6.1	1.25	Alpha-aminoadipate aminotransferase (EC 2.6.1.39) @ Leucine transaminase (EC 2.6.1.6) @ Valine transaminase
Burkholderia_pseudomultivorans_LMG 26883	Amino Acids synthesis	EC 2.6.1	0.62	Anthranilate synthase, amidotransferase component (EC 4.1.3.27) @ Para-aminobenzoate synthase, amidotransferase component (EC 2.6.1.85)
Burkholderia_pseudomultivorans_LMG 26883	Amino Acids synthesis	EC 2.6.1	1.25	Aromatic-amino-acid aminotransferase (EC 2.6.1.57)
Burkholderia_pseudomultivorans_LMG 26883	Amino Acids synthesis	EC 2.6.1	0.62	Aspartate aminotransferase (AspB-4) (EC 2.6.1.1)
Burkholderia_pseudomultivorans_LMG 26883	Amino Acids synthesis	EC 2.6.1	0.62	Aspartate aminotransferase (EC 2.6.1.1)
Burkholderia_pseudomultivorans_LMG 26883	Amino Acids synthesis	EC 2.6.1	1.25	Aspartate aminotransferase (EC 2.6.1.1) / Glutamine-dependent 2-keto-4-methylthiobutyrate transaminase
Burkholderia_pseudomultivorans_LMG 26883	Amino Acids synthesis	EC 2.6.1	1.88	Biosynthetic Aromatic amino acid aminotransferase alpha (EC 2.6.1.57) @ Aromatic-amino-acid aminotransferase (EC 2.6.1.57) @ Aspartate aminotransferase (EC 2.6.1.1)
Burkholderia_pseudomultivorans_LMG 26883	Amino Acids synthesis	EC 2.6.1	0.62	Branched-chain amino acid aminotransferase (EC 2.6.1.42)
Burkholderia_pseudomultivorans_LMG 26883	Amino Acids synthesis	EC 2.6.1	0.62	D-alanine aminotransferase (EC 2.6.1.21)
Burkholderia_pseudomultivorans_LMG 26883	Amino Acids synthesis	EC 2.6.1	0.62	Gamma-aminobutyrate:alpha-ketoglutarate aminotransferase (EC 2.6.1.19)
Burkholderia_pseudomultivorans_LMG 26883	Amino Acids synthesis	EC 2.6.1	3.12	Glutamine--fructose-6-phosphate aminotransferase [isomerizing] (EC 2.6.1.16)
Burkholderia_pseudomultivorans_LMG 26883	Amino Acids synthesis	EC 2.6.1	1.25	Histidinol-phosphate aminotransferase (EC 2.6.1.9)
Burkholderia_pseudomultivorans_LMG 26883	Amino Acids synthesis	EC 2.6.1	0.62	N-acetylornithine aminotransferase (EC 2.6.1.11)
Burkholderia_pseudomultivorans_LMG 26883	Amino Acids synthesis	EC 2.6.1	0.62	N-succinyl-L,L-diaminopimelate aminotransferase (EC 2.6.1.17), type 2
Burkholderia_pseudomultivorans_LMG 26883	Amino Acids synthesis	EC 2.6.1	2.5	Omega-amino acid--pyruvate aminotransferase (EC 2.6.1.18)
Burkholderia_pseudomultivorans_LMG 26883	Amino Acids synthesis	EC 2.6.1	0.62	Para-aminobenzoate synthase, aminase component (EC 2.6.1.85) / Aminodeoxychorismate lyase (EC 4.1.3.38)
Burkholderia_pseudomultivorans_LMG 26883	Amino Acids synthesis	EC 2.6.1	0.62	Phosphoserine aminotransferase (EC 2.6.1.52)
Burkholderia_pseudomultivorans_LMG 26883	Amino Acids synthesis	EC 2.6.1	0.62	Serine--pyruvate aminotransferase (EC 2.6.1.51)
Burkholderia_pseudomultivorans_LMG 26883	Amino Acids synthesis	EC 2.6.1	5	Transcriptional regulator, GntR family domain / Aspartate aminotransferase (EC 2.6.1.1)
Burkholderia_pseudomultivorans_LMG 26883	Amino Acids synthesis	EC 2.6.1	0.62	UDP-4-amino-4-deoxy-L-arabinose--oxoglutarate aminotransferase (EC 2.6.1.87)
Burkholderia_pseudomultivorans_LMG 26883	Amino Acids synthesis	EC 2.6.1	0.62	Valine--pyruvate aminotransferase (EC 2.6.1.66)
Burkholderia_pseudomultivorans_LMG 26883	Amino Acids synthesis	EC 2.7.6	0.62	2-amino-4-hydroxy-6-hydroxymethyldihydropteridine pyrophosphokinase (EC 2.7.6.3)
Burkholderia_pseudomultivorans_LMG 26883	Amino Acids synthesis	EC 3.1.1	0.62	D-aminoacyl-tRNA deacylase (EC 3.1.1.96)
Burkholderia_pseudomultivorans_LMG 26883	Amino Acids synthesis	EC 3.4.11	0.62	Cytosol aminopeptidase PepA (EC 3.4.11.1)
Burkholderia_pseudomultivorans_LMG 26883	Amino Acids synthesis	EC 3.4.11	1.25	D-aminopeptidase (EC 3.4.11.19)
Burkholderia_pseudomultivorans_LMG 26883	Amino Acids synthesis	EC 3.4.11	0.62	D-aminopeptidase dipeptide-binding protein DppA (EC 3.4.11.-)
Burkholderia_pseudomultivorans_LMG 26883	Amino Acids synthesis	EC 3.4.11	0.62	Membrane alanine aminopeptidase N (EC 3.4.11.2)
Burkholderia_pseudomultivorans_LMG 26883	Amino Acids synthesis	EC 3.4.11	2.5	Methionine aminopeptidase (EC 3.4.11.18)
Burkholderia_pseudomultivorans_LMG 26883	Amino Acids synthesis	EC 3.4.11	0.62	Puromycin-sensitive aminopeptidase (EC 3.4.11.-)
Burkholderia_pseudomultivorans_LMG 26883	Amino Acids synthesis	EC 3.4.11	3.12	Xaa-Pro aminopeptidase (EC 3.4.11.9)
Burkholderia_pseudomultivorans_LMG 26883	Amino Acids synthesis	EC 3.4.19	0.62	Isoaspartyl aminopeptidase (EC 3.4.19.5) @ Asp-X dipeptidase
Burkholderia_pseudomultivorans_LMG 26883	Amino Acids synthesis	EC 3.5.1	1.25	N-acyl-D-amino-acid deacylase (EC 3.5.1.81)
Burkholderia_pseudomultivorans_LMG 26883	Amino Acids synthesis	EC 3.5.1	1.88	N-acyl-L-amino acid amidohydrolase (EC 3.5.1.14)
Burkholderia_pseudomultivorans_LMG 26883	Amino Acids synthesis	EC 3.5.1	0.62	N-succinyl-L,L-diaminopimelate desuccinylase (EC 3.5.1.18)
Burkholderia_pseudomultivorans_LMG 26883	Amino Acids synthesis	EC 3.5.2	0.62	L-2-amino-thiazoline-4-carboxylic acid hydrolase (EC 3.5.2.-)
Burkholderia_pseudomultivorans_LMG 26883	Amino Acids synthesis	EC 3.5.3	0.62	NG,NG-dimethylarginine dimethylaminohydrolase 1 (EC 3.5.3.18)
Burkholderia_pseudomultivorans_LMG 26883	Amino Acids synthesis	EC 3.5.4	0.62	Diaminohydroxyphosphoribosylaminopyrimidine deaminase (EC 3.5.4.26) / 5-amino-6-(5-phosphoribosylamino)uracil reductase (EC 1.1.1.193)
Burkholderia_pseudomultivorans_LMG 26883	Amino Acids synthesis	EC 3.5.4	0.62	Guanine deaminase (EC 3.5.4.3); Hydroxydechloroatrazine ethylaminohydrolase (EC 3.5.99.3)
Burkholderia_pseudomultivorans_LMG 26883	Amino Acids synthesis	EC 3.5.4	0.62	IMP cyclohydrolase (EC 3.5.4.10) / Phosphoribosylaminoimidazolecarboxamide formyltransferase (EC 2.1.2.3)
Burkholderia_pseudomultivorans_LMG 26883	Amino Acids synthesis	EC 3.5.99	0.62	1-aminocyclopropane-1-carboxylate deaminase (EC 3.5.99.7)
Burkholderia_pseudomultivorans_LMG 26883	Amino Acids synthesis	EC 3.5.99	0.62	Guanine deaminase (EC 3.5.4.3); Hydroxydechloroatrazine ethylaminohydrolase (EC 3.5.99.3)
Burkholderia_pseudomultivorans_LMG 26883	Amino Acids synthesis	EC 4.1.1	0.62	Aromatic-L-amino-acid decarboxylase (EC 4.1.1.28)
Burkholderia_pseudomultivorans_LMG 26883	Amino Acids synthesis	EC 4.1.1	0.62	Diaminopimelate decarboxylase (EC 4.1.1.20)
Burkholderia_pseudomultivorans_LMG 26883	Amino Acids synthesis	EC 4.1.3	0.62	Anthranilate synthase, amidotransferase component (EC 4.1.3.27) @ Para-aminobenzoate synthase, amidotransferase component (EC 2.6.1.85)
Burkholderia_pseudomultivorans_LMG 26883	Amino Acids synthesis	EC 4.1.3	0.62	Para-aminobenzoate synthase, aminase component (EC 2.6.1.85) / Aminodeoxychorismate lyase (EC 4.1.3.38)
Burkholderia_pseudomultivorans_LMG 26883	Amino Acids synthesis	EC 4.2.1	0.62	Enoyl-CoA hydratase (EC 4.2.1.17) => degradation of branched-chain amino acids and alpha-keto acids
Burkholderia_pseudomultivorans_LMG 26883	Amino Acids synthesis	EC 4.3.1	0.62	Diaminopropionate ammonia-lyase (EC 4.3.1.15)
Burkholderia_pseudomultivorans_LMG 26883	Amino Acids synthesis	EC 5.1.1	0.62	Diaminopimelate epimerase (EC 5.1.1.7)
Burkholderia_pseudomultivorans_LMG 26883	Amino Acids synthesis	EC 5.3.1	0.62	Phosphoribosylformimino-5-aminoimidazole carboxamide ribotide isomerase (EC 5.3.1.16)
Burkholderia_pseudomultivorans_LMG 26883	Amino Acids synthesis	EC 5.4.3	0.62	Glutamate-1-semialdehyde 2,1-aminomutase (EC 5.4.3.8)
Burkholderia_pseudomultivorans_LMG 26883	Amino Acids synthesis	EC 5.4.99	0.62	N5-carboxyaminoimidazole ribonucleotide mutase (EC 5.4.99.18)
Burkholderia_pseudomultivorans_LMG 26883	Amino Acids synthesis	EC 6.3.2	0.62	Phosphoribosylaminoimidazole-succinocarboxamide synthase (EC 6.3.2.6)
Burkholderia_pseudomultivorans_LMG 26883	Amino Acids synthesis	EC 6.3.2	0.62	UDP-N-acetylmuramate:L-alanyl-gamma-D-glutamyl-meso-diaminopimelate ligase (EC 6.3.2.-)
Burkholderia_pseudomultivorans_LMG 26883	Amino Acids synthesis	EC 6.3.2	0.62	UDP-N-acetylmuramoyl-dipeptide--2,6-diaminopimelate ligase (EC 6.3.2.13)
Burkholderia_pseudomultivorans_LMG 26883	Amino Acids synthesis	EC 6.3.4	0.62	N5-carboxyaminoimidazole ribonucleotide synthase (EC 6.3.4.18)
Burkholderia_pseudomultivorans_LMG 26883	Fatty Acid Biosynthesis	EC 1.14.19	1.25	Fatty acid desaturase (EC 1.14.19.1); Delta-9 fatty acid desaturase (EC 1.14.19.1)
Burkholderia_pseudomultivorans_LMG 26883	Fatty Acid Biosynthesis	EC 2.1.1	1.25	Cyclopropane-fatty-acyl-phospholipid synthase (EC 2.1.1.79)
Burkholderia_pseudomultivorans_LMG 26883	Fatty Acid Biosynthesis	EC 4.2.1	1.25	FIGfam138462: Acyl-CoA synthetase, AMP-(fatty) acid ligase / (3R)-hydroxymyristoyl-[ACP] dehydratase (EC 4.2.1.-)
Burkholderia_pseudomultivorans_LMG 26883	Fatty Acid Biosynthesis	EC 6.2.1	6.88	Long-chain-fatty-acid--CoA ligase (EC 6.2.1.3)
Burkholderia_pseudomultivorans_LMG 26883	Fatty Acid Biosynthesis	EC 6.2.1	1.25	Long-chain-fatty-acid--CoA ligase (EC 6.2.1.3) @ Long-chain fatty-acid-CoA ligase (EC 6.2.1.3), Mycobacterial subgroup FadD3
Burkholderia_pseudomultivorans_LMG 26883	Monosaccharides	EC 1.1.1	0.62	Inosine-5'-monophosphate dehydrogenase (EC 1.1.1.205) / CBS domain
Burkholderia_pseudomultivorans_LMG 26883	Monosaccharides	EC 1.1.1	1.25	Isocitrate dehydrogenase [NADP] (EC 1.1.1.42); Monomeric isocitrate dehydrogenase [NADP] (EC 1.1.1.42)
Burkholderia_pseudomultivorans_LMG 26883	Monosaccharides	EC 1.13.12	0.62	L-ornithine 5-monooxygenase (EC 1.13.12.-), PvdA of pyoverdin biosynthesis @ Siderophore biosynthesis protein, monooxygenase
Burkholderia_pseudomultivorans_LMG 26883	Monosaccharides	EC 1.14.13	0.62	3-hydroxybenzoate 6-monooxygenase (EC 1.14.13.24)
Burkholderia_pseudomultivorans_LMG 26883	Monosaccharides	EC 1.14.13	0.62	6-hydroxynicotinate 3-monooxygenase, NicC (EC 1.14.13.114)
Burkholderia_pseudomultivorans_LMG 26883	Monosaccharides	EC 1.14.13	0.62	Cyclohexanone monooxygenase (EC 1.14.13.22)
Burkholderia_pseudomultivorans_LMG 26883	Monosaccharides	EC 1.14.13	0.62	Nitrilotriacetate monooxygenase component A (EC 1.14.13.-)
Burkholderia_pseudomultivorans_LMG 26883	Monosaccharides	EC 1.14.13	1.88	Nitrilotriacetate monooxygenase component B (EC 1.14.13.-)
Burkholderia_pseudomultivorans_LMG 26883	Monosaccharides	EC 1.14.14	0.62	4-hydroxyphenylacetate 3-monooxygenase (EC 1.14.14.9)
Burkholderia_pseudomultivorans_LMG 26883	Monosaccharides	EC 1.14.14	0.62	Alkanal monooxygenase alpha chain (EC 1.14.14.3)
Burkholderia_pseudomultivorans_LMG 26883	Monosaccharides	EC 1.14.14	1.25	FMNH2-dependent alkanesulfonate monooxygenase (EC 1.14.14.5)
Burkholderia_pseudomultivorans_LMG 26883	Monosaccharides	EC 1.14.14	0.62	Flavin-dependent monooxygenase, oxygenase subunit HsaA (EC 1.14.14.12)
Burkholderia_pseudomultivorans_LMG 26883	Monosaccharides	EC 1.14.15	0.62	Alkane-1 monooxygenase (EC 1.14.15.3)
Burkholderia_pseudomultivorans_LMG 26883	Monosaccharides	EC 1.6.8	1.25	4-hydroxyphenylacetate 3-monooxygenase, reductase component (EC 1.6.8.-)
Burkholderia_pseudomultivorans_LMG 26883	Monosaccharides	EC 2.7.4	1.25	Thiamine-monophosphate kinase (EC 2.7.4.16)
Burkholderia_pseudomultivorans_LMG 26883	Monosaccharides	EC 3.1.1	1.25	Lysophospholipase (EC 3.1.1.5); Monoglyceride lipase (EC 3.1.1.23)
Burkholderia_pseudomultivorans_LMG 26883	Monosaccharides	EC 3.1.3	0.62	Inositol-1-monophosphatase (EC 3.1.3.25)
Burkholderia_pseudomultivorans_LMG 26883	Monosaccharides	EC 4.6.1	0.62	Cyclic pyranopterin monophosphate synthase (EC 4.6.1.17)
Burkholderia_pseudomultivorans_LMG 26883	Nitrogen Metabolism	EC 2.7.13	0.62	Nitrogen regulation protein NtrB (EC 2.7.13.3)
Burkholderia_pseudomultivorans_LMG 26883	Protein degradation	EC 3.4.21	0.62	ATP-dependent Clp protease proteolytic subunit ClpP (EC 3.4.21.92)
Burkholderia_pseudomultivorans_LMG 26883	Protein degradation	EC 3.4.21	0.62	ATP-dependent protease La (EC 3.4.21.53) Type I
Burkholderia_pseudomultivorans_LMG 26883	Protein degradation	EC 3.4.21	0.62	ATP-dependent protease domain protein (EC 3.4.21.-)
Burkholderia_pseudomultivorans_LMG 26883	Protein degradation	EC 3.4.21	0.62	Carboxyl-terminal protease (EC 3.4.21.102)
Burkholderia_pseudomultivorans_LMG 26883	Protein degradation	EC 3.4.21	0.62	Extracellular protease precursor (EC 3.4.21.-)
Burkholderia_pseudomultivorans_LMG 26883	Protein degradation	EC 3.4.21	0.62	SOS-response repressor and protease LexA (EC 3.4.21.88)
Burkholderia_pseudomultivorans_LMG 26883	Protein degradation	EC 3.4.24	0.62	Putative metalloprotease yggG (EC 3.4.24.-)
Burkholderia_pseudomultivorans_LMG 26883	Protein degradation	EC 3.4.25	0.62	ATP-dependent protease subunit HslV (EC 3.4.25.2)
Carnimonas_nigrificans_ATCC BAA-78	Amino Acids synthesis	EC 1.1.1	1.32	Diaminohydroxyphosphoribosylaminopyrimidine deaminase (EC 3.5.4.26) / 5-amino-6-(5-phosphoribosylamino)uracil reductase (EC 1.1.1.193)
Carnimonas_nigrificans_ATCC BAA-78	Amino Acids synthesis	EC 1.4.99	1.32	D-amino acid dehydrogenase (EC 1.4.99.6)
Carnimonas_nigrificans_ATCC BAA-78	Amino Acids synthesis	EC 2.1.1	1.32	tRNA (5-methylaminomethyl-2-thiouridylate)-methyltransferase (EC 2.1.1.61) / FAD-dependent cmnm(5)s(2)U34 oxidoreductase
Carnimonas_nigrificans_ATCC BAA-78	Amino Acids synthesis	EC 2.1.2	1.32	Aminomethyltransferase (glycine cleavage system T protein) (EC 2.1.2.10)
Carnimonas_nigrificans_ATCC BAA-78	Amino Acids synthesis	EC 2.1.2	1.32	IMP cyclohydrolase (EC 3.5.4.10) / Phosphoribosylaminoimidazolecarboxamide formyltransferase (EC 2.1.2.3)
Carnimonas_nigrificans_ATCC BAA-78	Amino Acids synthesis	EC 2.3.1	1.32	8-amino-7-oxononanoate synthase (EC 2.3.1.47)
Carnimonas_nigrificans_ATCC BAA-78	Amino Acids synthesis	EC 2.6.1	1.32	2-aminoethylphosphonate:pyruvate aminotransferase (EC 2.6.1.37)
Carnimonas_nigrificans_ATCC BAA-78	Amino Acids synthesis	EC 2.6.1	1.32	Adenosylmethionine-8-amino-7-oxononanoate aminotransferase (EC 2.6.1.62)
Carnimonas_nigrificans_ATCC BAA-78	Amino Acids synthesis	EC 2.6.1	1.32	Anthranilate synthase, amidotransferase component (EC 4.1.3.27) @ Para-aminobenzoate synthase, amidotransferase component (EC 2.6.1.85)
Carnimonas_nigrificans_ATCC BAA-78	Amino Acids synthesis	EC 2.6.1	2.63	Aspartate aminotransferase (EC 2.6.1.1)
Carnimonas_nigrificans_ATCC BAA-78	Amino Acids synthesis	EC 2.6.1	1.32	Branched-chain amino acid aminotransferase (EC 2.6.1.42)
Carnimonas_nigrificans_ATCC BAA-78	Amino Acids synthesis	EC 2.6.1	1.32	Gamma-aminobutyrate:alpha-ketoglutarate aminotransferase (EC 2.6.1.19)
Carnimonas_nigrificans_ATCC BAA-78	Amino Acids synthesis	EC 2.6.1	1.32	Glutamine--fructose-6-phosphate aminotransferase [isomerizing] (EC 2.6.1.16)
Carnimonas_nigrificans_ATCC BAA-78	Amino Acids synthesis	EC 2.6.1	1.32	Histidinol-phosphate aminotransferase (EC 2.6.1.9)
Carnimonas_nigrificans_ATCC BAA-78	Amino Acids synthesis	EC 2.6.1	1.32	Para-aminobenzoate synthase, aminase component (EC 2.6.1.85)
Carnimonas_nigrificans_ATCC BAA-78	Amino Acids synthesis	EC 2.6.1	1.32	Phosphoserine aminotransferase (EC 2.6.1.52)
Carnimonas_nigrificans_ATCC BAA-78	Amino Acids synthesis	EC 2.6.1	2.63	Serine--pyruvate aminotransferase (EC 2.6.1.51) / L-alanine:glyoxylate aminotransferase (EC 2.6.1.44)
Carnimonas_nigrificans_ATCC BAA-78	Amino Acids synthesis	EC 2.6.1	2.63	Transcriptional regulator, GntR family domain / Aspartate aminotransferase (EC 2.6.1.1)
Carnimonas_nigrificans_ATCC BAA-78	Amino Acids synthesis	EC 2.7.6	2.63	2-amino-4-hydroxy-6-hydroxymethyldihydropteridine pyrophosphokinase (EC 2.7.6.3)
Carnimonas_nigrificans_ATCC BAA-78	Amino Acids synthesis	EC 3.1.1	1.32	D-aminoacyl-tRNA deacylase (EC 3.1.1.96)
Carnimonas_nigrificans_ATCC BAA-78	Amino Acids synthesis	EC 3.4.11	1.32	Aspartyl aminopeptidase (EC 3.4.11.21)
Carnimonas_nigrificans_ATCC BAA-78	Amino Acids synthesis	EC 3.4.11	1.32	Cytosol aminopeptidase PepA (EC 3.4.11.1)
Carnimonas_nigrificans_ATCC BAA-78	Amino Acids synthesis	EC 3.4.11	1.32	D-aminopeptidase (EC 3.4.11.19)
Carnimonas_nigrificans_ATCC BAA-78	Amino Acids synthesis	EC 3.4.11	1.32	D-aminopeptidase dipeptide-binding protein DppA (EC 3.4.11.-)
Carnimonas_nigrificans_ATCC BAA-78	Amino Acids synthesis	EC 3.4.11	1.32	Membrane alanine aminopeptidase N (EC 3.4.11.2)
Carnimonas_nigrificans_ATCC BAA-78	Amino Acids synthesis	EC 3.4.11	1.32	Methionine aminopeptidase (EC 3.4.11.18)
Carnimonas_nigrificans_ATCC BAA-78	Amino Acids synthesis	EC 3.4.11	1.32	Xaa-Pro aminopeptidase (EC 3.4.11.9)
Carnimonas_nigrificans_ATCC BAA-78	Amino Acids synthesis	EC 3.4.19	1.32	Isoaspartyl aminopeptidase (EC 3.4.19.5) @ Asp-X dipeptidase
Carnimonas_nigrificans_ATCC BAA-78	Amino Acids synthesis	EC 3.5.1	1.32	N-carbamoyl-L-amino acid hydrolase (EC 3.5.1.87)
Carnimonas_nigrificans_ATCC BAA-78	Amino Acids synthesis	EC 3.5.1	1.32	N-succinyl-L,L-diaminopimelate desuccinylase (EC 3.5.1.18)
Carnimonas_nigrificans_ATCC BAA-78	Amino Acids synthesis	EC 3.5.4	1.32	Diaminohydroxyphosphoribosylaminopyrimidine deaminase (EC 3.5.4.26) / 5-amino-6-(5-phosphoribosylamino)uracil reductase (EC 1.1.1.193)
Carnimonas_nigrificans_ATCC BAA-78	Amino Acids synthesis	EC 3.5.4	1.32	IMP cyclohydrolase (EC 3.5.4.10) / Phosphoribosylaminoimidazolecarboxamide formyltransferase (EC 2.1.2.3)
Carnimonas_nigrificans_ATCC BAA-78	Amino Acids synthesis	EC 4.1.1	1.32	Diaminopimelate decarboxylase (EC 4.1.1.20)
Carnimonas_nigrificans_ATCC BAA-78	Amino Acids synthesis	EC 4.1.3	1.32	Aminodeoxychorismate lyase (EC 4.1.3.38)
Carnimonas_nigrificans_ATCC BAA-78	Amino Acids synthesis	EC 4.1.3	1.32	Anthranilate synthase, amidotransferase component (EC 4.1.3.27) @ Para-aminobenzoate synthase, amidotransferase component (EC 2.6.1.85)
Carnimonas_nigrificans_ATCC BAA-78	Amino Acids synthesis	EC 5.1.1	1.32	Diaminopimelate epimerase (EC 5.1.1.7)
Carnimonas_nigrificans_ATCC BAA-78	Amino Acids synthesis	EC 5.3.1	1.32	Phosphoribosylformimino-5-aminoimidazole carboxamide ribotide isomerase (EC 5.3.1.16)
Carnimonas_nigrificans_ATCC BAA-78	Amino Acids synthesis	EC 5.4.3	1.32	Glutamate-1-semialdehyde 2,1-aminomutase (EC 5.4.3.8)
Carnimonas_nigrificans_ATCC BAA-78	Amino Acids synthesis	EC 5.4.3	1.32	Lysine 2,3-aminomutase (EC 5.4.3.2)
Carnimonas_nigrificans_ATCC BAA-78	Amino Acids synthesis	EC 5.4.99	1.32	N5-carboxyaminoimidazole ribonucleotide mutase (EC 5.4.99.18)
Carnimonas_nigrificans_ATCC BAA-78	Amino Acids synthesis	EC 6.3.2	1.32	Phosphoribosylaminoimidazole-succinocarboxamide synthase (EC 6.3.2.6)
Carnimonas_nigrificans_ATCC BAA-78	Amino Acids synthesis	EC 6.3.2	1.32	UDP-N-acetylmuramate:L-alanyl-gamma-D-glutamyl-meso-diaminopimelate ligase (EC 6.3.2.-)
Carnimonas_nigrificans_ATCC BAA-78	Amino Acids synthesis	EC 6.3.2	1.32	UDP-N-acetylmuramoyl-dipeptide--2,6-diaminopimelate ligase (EC 6.3.2.13)
Carnimonas_nigrificans_ATCC BAA-78	Amino Acids synthesis	EC 6.3.4	1.32	N5-carboxyaminoimidazole ribonucleotide synthase (EC 6.3.4.18)
Carnimonas_nigrificans_ATCC BAA-78	Fatty Acid Biosynthesis	EC 2.1.1	1.32	Cyclopropane-fatty-acyl-phospholipid synthase (EC 2.1.1.79)
Carnimonas_nigrificans_ATCC BAA-78	Monosaccharides	EC 1.1.1	1.32	Inosine-5'-monophosphate dehydrogenase (EC 1.1.1.205) / CBS domain
Carnimonas_nigrificans_ATCC BAA-78	Monosaccharides	EC 1.1.1	2.63	Isocitrate dehydrogenase [NADP] (EC 1.1.1.42); Monomeric isocitrate dehydrogenase [NADP] (EC 1.1.1.42)
Carnimonas_nigrificans_ATCC BAA-78	Monosaccharides	EC 1.14.13	1.32	Nitrilotriacetate monooxygenase component A (EC 1.14.13.-)
Carnimonas_nigrificans_ATCC BAA-78	Monosaccharides	EC 1.14.13	1.32	Nitrilotriacetate monooxygenase component B (EC 1.14.13.-)
Carnimonas_nigrificans_ATCC BAA-78	Monosaccharides	EC 1.14.14	1.32	FMNH2-dependent alkanesulfonate monooxygenase (EC 1.14.14.5)
Carnimonas_nigrificans_ATCC BAA-78	Monosaccharides	EC 1.14.99	1.32	Heme-degrading monooxygenase, staphylobilin-producing (EC 1.14.99.48)
Carnimonas_nigrificans_ATCC BAA-78	Monosaccharides	EC 2.7.4	1.32	Thiamine-monophosphate kinase (EC 2.7.4.16)
Carnimonas_nigrificans_ATCC BAA-78	Monosaccharides	EC 3.1.3	2.63	Fructose-1,6-bisphosphatase, Mycobacterial type SUP1 (EC 3.1.3.11); Sugar phosphatase SUP1 (EC 3.1.3.23)
Carnimonas_nigrificans_ATCC BAA-78	Monosaccharides	EC 3.2.2	2.63	Pyrimidine/purine nucleotide 5'-monophosphate nucleosidase PpnN (EC 3.2.2.4) (EC 3.2.2.10)
Carnimonas_nigrificans_ATCC BAA-78	Monosaccharides	EC 4.6.1	1.32	Cyclic pyranopterin monophosphate synthase (EC 4.6.1.17)
Carnimonas_nigrificans_ATCC BAA-78	Nitrogen Metabolism	EC 1.5.1	1.32	Oxygen-insensitive NAD(P)H nitroreductase (EC 1.-.-.-) / Dihydropteridine reductase (EC 1.5.1.34)
Carnimonas_nigrificans_ATCC BAA-78	Nitrogen Metabolism	EC 2.7.13	1.32	Nitrogen regulation protein NtrB (EC 2.7.13.3)
Carnimonas_nigrificans_ATCC BAA-78	Protein degradation	EC 3.4.21	1.32	ATP-dependent Clp protease proteolytic subunit ClpP (EC 3.4.21.92)
Carnimonas_nigrificans_ATCC BAA-78	Protein degradation	EC 3.4.21	1.32	ATP-dependent Clp protease proteolytic subunit ClpP2 (EC 3.4.21.92)
Carnimonas_nigrificans_ATCC BAA-78	Protein degradation	EC 3.4.21	2.63	ATP-dependent protease La (EC 3.4.21.53) Type I
Carnimonas_nigrificans_ATCC BAA-78	Protein degradation	EC 3.4.21	1.32	Possible protease sohB (EC 3.4.21.-)
Carnimonas_nigrificans_ATCC BAA-78	Protein degradation	EC 3.4.21	2.63	Protease II (EC 3.4.21.83)
Carnimonas_nigrificans_ATCC BAA-78	Protein degradation	EC 3.4.21	2.63	SOS-response repressor and protease LexA (EC 3.4.21.88)
Carnimonas_nigrificans_ATCC BAA-78	Protein degradation	EC 3.4.21	1.32	Tail-specific protease precursor (EC 3.4.21.102)
Carnimonas_nigrificans_ATCC BAA-78	Protein degradation	EC 3.4.24	1.32	Protease III precursor (EC 3.4.24.55)
Carnimonas_nigrificans_ATCC BAA-78	Protein degradation	EC 3.4.25	1.32	ATP-dependent protease subunit HslV (EC 3.4.25.2)
Fructobacillus evanidus_LMG_32999	Amino Acids synthesis	EC 1.1.1	2.94	Diaminohydroxyphosphoribosylaminopyrimidine deaminase (EC 3.5.4.26) / 5-amino-6-(5-phosphoribosylamino)uracil reductase (EC 1.1.1.193)
Fructobacillus evanidus_LMG_32999	Amino Acids synthesis	EC 2.1.2	2.94	IMP cyclohydrolase (EC 3.5.4.10) / Phosphoribosylaminoimidazolecarboxamide formyltransferase (EC 2.1.2.3)
Fructobacillus evanidus_LMG_32999	Amino Acids synthesis	EC 2.6.1	14.71	Aspartate aminotransferase (EC 2.6.1.1)
Fructobacillus evanidus_LMG_32999	Amino Acids synthesis	EC 2.6.1	2.94	Branched-chain amino acid aminotransferase (EC 2.6.1.42)
Fructobacillus evanidus_LMG_32999	Amino Acids synthesis	EC 2.6.1	2.94	Glutamine--fructose-6-phosphate aminotransferase [isomerizing] (EC 2.6.1.16)
Fructobacillus evanidus_LMG_32999	Amino Acids synthesis	EC 2.6.1	2.94	Histidinol-phosphate aminotransferase (EC 2.6.1.9)
Fructobacillus evanidus_LMG_32999	Amino Acids synthesis	EC 2.6.1	2.94	N-acetylornithine aminotransferase (EC 2.6.1.11)
Fructobacillus evanidus_LMG_32999	Amino Acids synthesis	EC 2.6.1	2.94	Phosphoserine aminotransferase (EC 2.6.1.52)
Fructobacillus evanidus_LMG_32999	Amino Acids synthesis	EC 2.7.6	2.94	2-amino-4-hydroxy-6-hydroxymethyldihydropteridine pyrophosphokinase (EC 2.7.6.3)
Fructobacillus evanidus_LMG_32999	Amino Acids synthesis	EC 3.4.11	2.94	Glutamyl aminopeptidase (EC 3.4.11.7); Deblocking aminopeptidase
Fructobacillus evanidus_LMG_32999	Amino Acids synthesis	EC 3.4.11	2.94	Lysyl aminopeptidase (EC 3.4.11.15)
Fructobacillus evanidus_LMG_32999	Amino Acids synthesis	EC 3.4.11	2.94	Methionine aminopeptidase (EC 3.4.11.18)
Fructobacillus evanidus_LMG_32999	Amino Acids synthesis	EC 3.4.11	2.94	Tripeptide aminopeptidase (EC 3.4.11.4)
Fructobacillus evanidus_LMG_32999	Amino Acids synthesis	EC 3.5.1	2.94	N-acetyl-L,L-diaminopimelate deacetylase (EC 3.5.1.47)
Fructobacillus evanidus_LMG_32999	Amino Acids synthesis	EC 3.5.4	2.94	Diaminohydroxyphosphoribosylaminopyrimidine deaminase (EC 3.5.4.26) / 5-amino-6-(5-phosphoribosylamino)uracil reductase (EC 1.1.1.193)
Fructobacillus evanidus_LMG_32999	Amino Acids synthesis	EC 3.5.4	2.94	IMP cyclohydrolase (EC 3.5.4.10) / Phosphoribosylaminoimidazolecarboxamide formyltransferase (EC 2.1.2.3)
Fructobacillus evanidus_LMG_32999	Amino Acids synthesis	EC 4.1.1	2.94	Diaminopimelate decarboxylase (EC 4.1.1.20)
Fructobacillus evanidus_LMG_32999	Amino Acids synthesis	EC 5.3.1	2.94	Phosphoribosylformimino-5-aminoimidazole carboxamide ribotide isomerase (EC 5.3.1.16)
Fructobacillus evanidus_LMG_32999	Amino Acids synthesis	EC 5.4.99	2.94	N5-carboxyaminoimidazole ribonucleotide mutase (EC 5.4.99.18)
Fructobacillus evanidus_LMG_32999	Amino Acids synthesis	EC 6.3.2	2.94	Phosphoribosylaminoimidazole-succinocarboxamide synthase (EC 6.3.2.6)
Fructobacillus evanidus_LMG_32999	Amino Acids synthesis	EC 6.3.4	2.94	N5-carboxyaminoimidazole ribonucleotide synthase (EC 6.3.4.18)
Fructobacillus evanidus_LMG_32999	Fatty Acid Biosynthesis	EC 6.2.1	2.94	Long-chain-fatty-acid--luciferin-component ligase (EC 6.2.1.19)
Fructobacillus evanidus_LMG_32999	Monosaccharides	EC 1.1.1	5.88	Inosine-5'-monophosphate dehydrogenase (EC 1.1.1.205) / CBS domain
Fructobacillus evanidus_LMG_32999	Monosaccharides	EC 3.1.3	2.94	Inositol-1-monophosphatase (EC 3.1.3.25)
Fructobacillus evanidus_LMG_32999	Protein degradation	EC 3.4.21	2.94	ATP-dependent Clp protease proteolytic subunit ClpP (EC 3.4.21.92)
Fructobacillus evanidus_LMG_32999	Protein degradation	EC 3.4.21	5.88	SOS-response repressor and protease LexA (EC 3.4.21.88)
Fructobacillus evanidus_LMG_32999	Protein degradation	EC 3.4.21	5.88	Serine protease, DegP/HtrA, do-like (EC 3.4.21.-)
Fructobacillus_apis_W13	Amino Acids synthesis	EC 2.6.1	6.25	Aspartate aminotransferase (EC 2.6.1.1)
Fructobacillus_apis_W13	Amino Acids synthesis	EC 2.6.1	6.25	Glutamine--fructose-6-phosphate aminotransferase [isomerizing] (EC 2.6.1.16)
Fructobacillus_apis_W13	Amino Acids synthesis	EC 3.4.11	6.25	Glutamyl aminopeptidase (EC 3.4.11.7); Deblocking aminopeptidase
Fructobacillus_apis_W13	Amino Acids synthesis	EC 3.4.11	6.25	Lysyl aminopeptidase (EC 3.4.11.15)
Fructobacillus_apis_W13	Amino Acids synthesis	EC 3.4.11	6.25	Methionine aminopeptidase (EC 3.4.11.18)
Fructobacillus_apis_W13	Amino Acids synthesis	EC 3.4.11	6.25	Tripeptide aminopeptidase (EC 3.4.11.4)
Fructobacillus_apis_W13	Amino Acids synthesis	EC 3.4.19	6.25	Acylamino-acid-releasing enzyme (EC 3.4.19.1)
Fructobacillus_apis_W13	Amino Acids synthesis	EC 3.5.1	6.25	N-acetyl-L,L-diaminopimelate deacetylase (EC 3.5.1.47)
Fructobacillus_apis_W13	Monosaccharides	EC 1.1.1	6.25	Inosine-5'-monophosphate dehydrogenase (EC 1.1.1.205) / CBS domain
Fructobacillus_apis_W13	Monosaccharides	EC 3.1.3	6.25	Inositol-1-monophosphatase (EC 3.1.3.25)
Fructobacillus_apis_W13	Monosaccharides	EC 3.1.3	6.25	Sugar phosphatase YidA (EC 3.1.3.23)
Fructobacillus_apis_W13	Protein degradation	EC 3.4.21	6.25	ATP-dependent Clp protease proteolytic subunit ClpP (EC 3.4.21.92)
Fructobacillus_apis_W13	Protein degradation	EC 3.4.21	12.5	SOS-response repressor and protease LexA (EC 3.4.21.88)
Fructobacillus_apis_W13	Protein degradation	EC 3.4.21	12.5	Serine protease, DegP/HtrA, do-like (EC 3.4.21.-)
Fructobacillus_fructosus_KCTC 3544	Amino Acids synthesis	EC 2.6.1	13.04	Aspartate aminotransferase (EC 2.6.1.1)
Fructobacillus_fructosus_KCTC 3544	Amino Acids synthesis	EC 2.6.1	4.35	Branched-chain amino acid aminotransferase (EC 2.6.1.42)
Fructobacillus_fructosus_KCTC 3544	Amino Acids synthesis	EC 2.6.1	4.35	Glutamine--fructose-6-phosphate aminotransferase [isomerizing] (EC 2.6.1.16)
Fructobacillus_fructosus_KCTC 3544	Amino Acids synthesis	EC 3.4.11	4.35	Glutamyl aminopeptidase (EC 3.4.11.7); Deblocking aminopeptidase
Fructobacillus_fructosus_KCTC 3544	Amino Acids synthesis	EC 3.4.11	4.35	Lysyl aminopeptidase (EC 3.4.11.15)
Fructobacillus_fructosus_KCTC 3544	Amino Acids synthesis	EC 3.4.11	4.35	Methionine aminopeptidase (EC 3.4.11.18)
Fructobacillus_fructosus_KCTC 3544	Amino Acids synthesis	EC 3.4.11	4.35	Tripeptide aminopeptidase (EC 3.4.11.4)
Fructobacillus_fructosus_KCTC 3544	Amino Acids synthesis	EC 3.4.19	4.35	Acylamino-acid-releasing enzyme (EC 3.4.19.1)
Fructobacillus_fructosus_KCTC 3544	Amino Acids synthesis	EC 3.5.1	4.35	N-acetyl-L,L-diaminopimelate deacetylase (EC 3.5.1.47)
Fructobacillus_fructosus_KCTC 3544	Amino Acids synthesis	EC 4.1.1	4.35	Diaminopimelate decarboxylase (EC 4.1.1.20)
Fructobacillus_fructosus_KCTC 3544	Amino Acids synthesis	EC 5.1.1	4.35	Diaminopimelate epimerase (EC 5.1.1.7)
Fructobacillus_fructosus_KCTC 3544	Monosaccharides	EC 1.1.1	4.35	Inosine-5'-monophosphate dehydrogenase (EC 1.1.1.205) / CBS domain
Fructobacillus_fructosus_KCTC 3544	Monosaccharides	EC 3.1.3	4.35	Inositol-1-monophosphatase (EC 3.1.3.25)
Fructobacillus_fructosus_KCTC 3544	Monosaccharides	EC 3.1.3	4.35	Sugar phosphatase YidA (EC 3.1.3.23)
Fructobacillus_fructosus_KCTC 3544	Protein degradation	EC 3.4.21	4.35	ATP-dependent Clp protease proteolytic subunit ClpP (EC 3.4.21.92)
Fructobacillus_fructosus_KCTC 3544	Protein degradation	EC 3.4.21	17.39	SOS-response repressor and protease LexA (EC 3.4.21.88)
Fructobacillus_fructosus_KCTC 3544	Protein degradation	EC 3.4.21	8.7	Serine protease, DegP/HtrA, do-like (EC 3.4.21.-)
Fructobacillus_fructosus_NRIC_1058	Amino Acids synthesis	EC 2.6.1	13.04	Aspartate aminotransferase (EC 2.6.1.1)
Fructobacillus_fructosus_NRIC_1058	Amino Acids synthesis	EC 2.6.1	4.35	Branched-chain amino acid aminotransferase (EC 2.6.1.42)
Fructobacillus_fructosus_NRIC_1058	Amino Acids synthesis	EC 2.6.1	4.35	Glutamine--fructose-6-phosphate aminotransferase [isomerizing] (EC 2.6.1.16)
Fructobacillus_fructosus_NRIC_1058	Amino Acids synthesis	EC 3.4.11	4.35	Glutamyl aminopeptidase (EC 3.4.11.7); Deblocking aminopeptidase
Fructobacillus_fructosus_NRIC_1058	Amino Acids synthesis	EC 3.4.11	4.35	Lysyl aminopeptidase (EC 3.4.11.15)
Fructobacillus_fructosus_NRIC_1058	Amino Acids synthesis	EC 3.4.11	4.35	Methionine aminopeptidase (EC 3.4.11.18)
Fructobacillus_fructosus_NRIC_1058	Amino Acids synthesis	EC 3.4.11	4.35	Tripeptide aminopeptidase (EC 3.4.11.4)
Fructobacillus_fructosus_NRIC_1058	Amino Acids synthesis	EC 3.4.19	4.35	Acylamino-acid-releasing enzyme (EC 3.4.19.1)
Fructobacillus_fructosus_NRIC_1058	Amino Acids synthesis	EC 3.5.1	4.35	N-acetyl-L,L-diaminopimelate deacetylase (EC 3.5.1.47)
Fructobacillus_fructosus_NRIC_1058	Amino Acids synthesis	EC 4.1.1	4.35	Diaminopimelate decarboxylase (EC 4.1.1.20)
Fructobacillus_fructosus_NRIC_1058	Amino Acids synthesis	EC 5.1.1	4.35	Diaminopimelate epimerase (EC 5.1.1.7)
Fructobacillus_fructosus_NRIC_1058	Monosaccharides	EC 1.1.1	4.35	Inosine-5'-monophosphate dehydrogenase (EC 1.1.1.205) / CBS domain
Fructobacillus_fructosus_NRIC_1058	Monosaccharides	EC 3.1.3	4.35	Inositol-1-monophosphatase (EC 3.1.3.25)
Fructobacillus_fructosus_NRIC_1058	Monosaccharides	EC 3.1.3	4.35	Sugar phosphatase YidA (EC 3.1.3.23)
Fructobacillus_fructosus_NRIC_1058	Protein degradation	EC 3.4.21	4.35	ATP-dependent Clp protease proteolytic subunit ClpP (EC 3.4.21.92)
Fructobacillus_fructosus_NRIC_1058	Protein degradation	EC 3.4.21	17.39	SOS-response repressor and protease LexA (EC 3.4.21.88)
Fructobacillus_fructosus_NRIC_1058	Protein degradation	EC 3.4.21	8.7	Serine protease, DegP/HtrA, do-like (EC 3.4.21.-)
Lactococcus garvieae ASM1602669v1	Amino Acids synthesis	EC 2.1.2	2.94	IMP cyclohydrolase (EC 3.5.4.10) / Phosphoribosylaminoimidazolecarboxamide formyltransferase (EC 2.1.2.3)
Lactococcus garvieae ASM1602669v1	Amino Acids synthesis	EC 2.3.1	2.94	2-amino-3-ketobutyrate coenzyme A ligase (EC 2.3.1.29)
Lactococcus garvieae ASM1602669v1	Amino Acids synthesis	EC 2.6.1	5.88	Aromatic amino acid aminotransferase gamma (EC 2.6.1.57) @ N-acetyl-L,L-diaminopimelate aminotransferase (EC 2.6.1.-)
Lactococcus garvieae ASM1602669v1	Amino Acids synthesis	EC 2.6.1	5.88	Aspartate aminotransferase (EC 2.6.1.1)
Lactococcus garvieae ASM1602669v1	Amino Acids synthesis	EC 2.6.1	2.94	Branched-chain amino acid aminotransferase (EC 2.6.1.42)
Lactococcus garvieae ASM1602669v1	Amino Acids synthesis	EC 2.6.1	2.94	Glutamine--fructose-6-phosphate aminotransferase [isomerizing] (EC 2.6.1.16)
Lactococcus garvieae ASM1602669v1	Amino Acids synthesis	EC 3.1.1	2.94	D-aminoacyl-tRNA deacylase (EC 3.1.1.96)
Lactococcus garvieae ASM1602669v1	Amino Acids synthesis	EC 3.4.11	2.94	Glutamyl aminopeptidase (EC 3.4.11.7)
Lactococcus garvieae ASM1602669v1	Amino Acids synthesis	EC 3.4.11	2.94	Lysyl aminopeptidase (EC 3.4.11.15)
Lactococcus garvieae ASM1602669v1	Amino Acids synthesis	EC 3.4.11	2.94	Methionine aminopeptidase (EC 3.4.11.18)
Lactococcus garvieae ASM1602669v1	Amino Acids synthesis	EC 3.4.11	2.94	Tripeptide aminopeptidase (EC 3.4.11.4)
Lactococcus garvieae ASM1602669v1	Amino Acids synthesis	EC 3.4.22	2.94	Aminopeptidase C (EC 3.4.22.40)
Lactococcus garvieae ASM1602669v1	Amino Acids synthesis	EC 3.5.1	2.94	N-acetyl-L,L-diaminopimelate deacetylase (EC 3.5.1.47)
Lactococcus garvieae ASM1602669v1	Amino Acids synthesis	EC 3.5.2	2.94	6-aminohexanoate-cyclic-dimer hydrolase (EC 3.5.2.12)
Lactococcus garvieae ASM1602669v1	Amino Acids synthesis	EC 3.5.3	2.94	NG,NG-dimethylarginine dimethylaminohydrolase 1 (EC 3.5.3.18)
Lactococcus garvieae ASM1602669v1	Amino Acids synthesis	EC 3.5.4	2.94	IMP cyclohydrolase (EC 3.5.4.10) / Phosphoribosylaminoimidazolecarboxamide formyltransferase (EC 2.1.2.3)
Lactococcus garvieae ASM1602669v1	Amino Acids synthesis	EC 4.1.1	2.94	Diaminopimelate decarboxylase (EC 4.1.1.20)
Lactococcus garvieae ASM1602669v1	Amino Acids synthesis	EC 5.4.99	2.94	N5-carboxyaminoimidazole ribonucleotide mutase (EC 5.4.99.18)
Lactococcus garvieae ASM1602669v1	Amino Acids synthesis	EC 6.3.2	2.94	Phosphoribosylaminoimidazole-succinocarboxamide synthase (EC 6.3.2.6)
Lactococcus garvieae ASM1602669v1	Amino Acids synthesis	EC 6.3.4	2.94	N5-carboxyaminoimidazole ribonucleotide synthase (EC 6.3.4.18)
Lactococcus garvieae ASM1602669v1	Fatty Acid Biosynthesis	EC 2.1.1	2.94	Cyclopropane-fatty-acyl-phospholipid synthase (EC 2.1.1.79)
Lactococcus garvieae ASM1602669v1	Monosaccharides	EC 1.1.1	2.94	Inosine-5'-monophosphate dehydrogenase (EC 1.1.1.205) / CBS domain
Lactococcus garvieae ASM1602669v1	Monosaccharides	EC 1.14.13	2.94	Nitrilotriacetate monooxygenase component B (EC 1.14.13.-)
Lactococcus garvieae ASM1602669v1	Monosaccharides	EC 3.1.1	5.88	Lysophospholipase (EC 3.1.1.5); Monoglyceride lipase (EC 3.1.1.23)
Lactococcus garvieae ASM1602669v1	Monosaccharides	EC 3.1.3	2.94	Inositol-1-monophosphatase (EC 3.1.3.25)
Lactococcus garvieae ASM1602669v1	Monosaccharides	EC 3.1.3	2.94	Sugar phosphatase YidA (EC 3.1.3.23)
Lactococcus garvieae ASM1602669v1	Nitrogen Metabolism	EC 1.5.1	5.88	Oxygen-insensitive NAD(P)H nitroreductase (EC 1.-.-.-) / Dihydropteridine reductase (EC 1.5.1.34)
Lactococcus garvieae ASM1602669v1	Polysaccharides degradation	EC 4.2.2	2.94	Hyaluronate lyase precursor (EC 4.2.2.1) @ polysaccharide lyase, family 8
Lactococcus garvieae ASM1602669v1	Protein degradation	EC 3.4.21	2.94	ATP-dependent Clp protease proteolytic subunit ClpP (EC 3.4.21.92)
Lactococcus garvieae ASM1602669v1	Protein degradation	EC 3.4.21	2.94	Serine protease, DegP/HtrA, do-like (EC 3.4.21.-)
Lactococcus insecticola_Hs20B0	Amino Acids synthesis	EC 2.1.2	2.5	IMP cyclohydrolase (EC 3.5.4.10) / Phosphoribosylaminoimidazolecarboxamide formyltransferase (EC 2.1.2.3)
Lactococcus insecticola_Hs20B0	Amino Acids synthesis	EC 2.6.1	2.5	Anthranilate synthase, amidotransferase component (EC 4.1.3.27) @ Para-aminobenzoate synthase, amidotransferase component (EC 2.6.1.85)
Lactococcus insecticola_Hs20B0	Amino Acids synthesis	EC 2.6.1	5	Aromatic amino acid aminotransferase gamma (EC 2.6.1.57) @ N-acetyl-L,L-diaminopimelate aminotransferase (EC 2.6.1.-)
Lactococcus insecticola_Hs20B0	Amino Acids synthesis	EC 2.6.1	2.5	Aspartate aminotransferase (EC 2.6.1.1)
Lactococcus insecticola_Hs20B0	Amino Acids synthesis	EC 2.6.1	2.5	Branched-chain amino acid aminotransferase (EC 2.6.1.42)
Lactococcus insecticola_Hs20B0	Amino Acids synthesis	EC 2.6.1	2.5	D-alanine aminotransferase (EC 2.6.1.21)
Lactococcus insecticola_Hs20B0	Amino Acids synthesis	EC 2.6.1	2.5	Gamma-aminobutyrate:alpha-ketoglutarate aminotransferase (EC 2.6.1.19)
Lactococcus insecticola_Hs20B0	Amino Acids synthesis	EC 2.6.1	2.5	Glutamine--fructose-6-phosphate aminotransferase [isomerizing] (EC 2.6.1.16)
Lactococcus insecticola_Hs20B0	Amino Acids synthesis	EC 2.6.1	2.5	Histidinol-phosphate aminotransferase (EC 2.6.1.9)
Lactococcus insecticola_Hs20B0	Amino Acids synthesis	EC 2.6.1	2.5	N-acetylornithine aminotransferase (EC 2.6.1.11)
Lactococcus insecticola_Hs20B0	Amino Acids synthesis	EC 2.6.1	2.5	Para-aminobenzoate synthase, aminase component (EC 2.6.1.85) / Aminodeoxychorismate lyase (EC 4.1.3.38)
Lactococcus insecticola_Hs20B0	Amino Acids synthesis	EC 2.6.1	2.5	Phosphoserine aminotransferase (EC 2.6.1.52)
Lactococcus insecticola_Hs20B0	Amino Acids synthesis	EC 2.7.6	2.5	2-amino-4-hydroxy-6-hydroxymethyldihydropteridine pyrophosphokinase (EC 2.7.6.3)
Lactococcus insecticola_Hs20B0	Amino Acids synthesis	EC 3.1.1	2.5	D-aminoacyl-tRNA deacylase (EC 3.1.1.96)
Lactococcus insecticola_Hs20B0	Amino Acids synthesis	EC 3.4.11	5	Glutamyl aminopeptidase (EC 3.4.11.7) @ Prolyl aminopeptidase (EC 3.4.11.5)
Lactococcus insecticola_Hs20B0	Amino Acids synthesis	EC 3.4.11	2.5	Lysyl aminopeptidase (EC 3.4.11.15)
Lactococcus insecticola_Hs20B0	Amino Acids synthesis	EC 3.4.11	2.5	Methionine aminopeptidase (EC 3.4.11.18)
Lactococcus insecticola_Hs20B0	Amino Acids synthesis	EC 3.4.11	2.5	Tripeptide aminopeptidase (EC 3.4.11.4)
Lactococcus insecticola_Hs20B0	Amino Acids synthesis	EC 3.4.22	2.5	Aminopeptidase C (EC 3.4.22.40)
Lactococcus insecticola_Hs20B0	Amino Acids synthesis	EC 3.5.1	2.5	N-acetyl-L,L-diaminopimelate deacetylase (EC 3.5.1.47)
Lactococcus insecticola_Hs20B0	Amino Acids synthesis	EC 3.5.4	2.5	IMP cyclohydrolase (EC 3.5.4.10) / Phosphoribosylaminoimidazolecarboxamide formyltransferase (EC 2.1.2.3)
Lactococcus insecticola_Hs20B0	Amino Acids synthesis	EC 4.1.1	2.5	Diaminopimelate decarboxylase (EC 4.1.1.20)
Lactococcus insecticola_Hs20B0	Amino Acids synthesis	EC 4.1.3	2.5	Anthranilate synthase, amidotransferase component (EC 4.1.3.27) @ Para-aminobenzoate synthase, amidotransferase component (EC 2.6.1.85)
Lactococcus insecticola_Hs20B0	Amino Acids synthesis	EC 4.1.3	2.5	Para-aminobenzoate synthase, aminase component (EC 2.6.1.85) / Aminodeoxychorismate lyase (EC 4.1.3.38)
Lactococcus insecticola_Hs20B0	Amino Acids synthesis	EC 5.3.1	2.5	Phosphoribosylformimino-5-aminoimidazole carboxamide ribotide isomerase (EC 5.3.1.16)
Lactococcus insecticola_Hs20B0	Amino Acids synthesis	EC 5.4.99	2.5	N5-carboxyaminoimidazole ribonucleotide mutase (EC 5.4.99.18)
Lactococcus insecticola_Hs20B0	Amino Acids synthesis	EC 6.3.2	2.5	Phosphoribosylaminoimidazole-succinocarboxamide synthase (EC 6.3.2.6)
Lactococcus insecticola_Hs20B0	Amino Acids synthesis	EC 6.3.4	2.5	N5-carboxyaminoimidazole ribonucleotide synthase (EC 6.3.4.18)
Lactococcus insecticola_Hs20B0	Fatty Acid Biosynthesis	EC 2.1.1	2.5	Cyclopropane-fatty-acyl-phospholipid synthase (EC 2.1.1.79)
Lactococcus insecticola_Hs20B0	Monosaccharides	EC 1.1.1	2.5	Inosine-5'-monophosphate dehydrogenase (EC 1.1.1.205) / CBS domain
Lactococcus insecticola_Hs20B0	Monosaccharides	EC 1.14.13	2.5	Nitrilotriacetate monooxygenase component B (EC 1.14.13.-)
Lactococcus insecticola_Hs20B0	Monosaccharides	EC 1.14.14	2.5	Alkanal monooxygenase alpha chain (EC 1.14.14.3)
Lactococcus insecticola_Hs20B0	Monosaccharides	EC 2.7.1	2.5	Sugar kinase and transcription regulator (EC 2.7.1.-)
Lactococcus insecticola_Hs20B0	Monosaccharides	EC 3.1.3	2.5	Inositol-1-monophosphatase (EC 3.1.3.25)
Lactococcus insecticola_Hs20B0	Monosaccharides	EC 3.1.3	2.5	Sugar phosphatase YidA (EC 3.1.3.23)
Lactococcus insecticola_Hs20B0	Nitrogen Metabolism	EC 1.5.1	2.5	Oxygen-insensitive NAD(P)H nitroreductase (EC 1.-.-.-) / Dihydropteridine reductase (EC 1.5.1.34)
Lactococcus insecticola_Hs20B0	Protein degradation	EC 3.4.21	2.5	ATP-dependent Clp protease proteolytic subunit ClpP (EC 3.4.21.92)
Lactococcus insecticola_Hs20B0	Protein degradation	EC 3.4.21	2.5	Serine protease, DegP/HtrA, do-like (EC 3.4.21.-)
Lactococcus nasutitermitis ASM1840376v1	Amino Acids synthesis	EC 2.1.2	2.86	IMP cyclohydrolase (EC 3.5.4.10) / Phosphoribosylaminoimidazolecarboxamide formyltransferase (EC 2.1.2.3)
Lactococcus nasutitermitis ASM1840376v1	Amino Acids synthesis	EC 2.6.1	5.71	Aromatic amino acid aminotransferase gamma (EC 2.6.1.57) @ N-acetyl-L,L-diaminopimelate aminotransferase (EC 2.6.1.-)
Lactococcus nasutitermitis ASM1840376v1	Amino Acids synthesis	EC 2.6.1	5.71	Aspartate aminotransferase (EC 2.6.1.1)
Lactococcus nasutitermitis ASM1840376v1	Amino Acids synthesis	EC 2.6.1	2.86	Branched-chain amino acid aminotransferase (EC 2.6.1.42)
Lactococcus nasutitermitis ASM1840376v1	Amino Acids synthesis	EC 2.6.1	2.86	Glutamine--fructose-6-phosphate aminotransferase [isomerizing] (EC 2.6.1.16)
Lactococcus nasutitermitis ASM1840376v1	Amino Acids synthesis	EC 2.6.1	2.86	Histidinol-phosphate aminotransferase (EC 2.6.1.9)
Lactococcus nasutitermitis ASM1840376v1	Amino Acids synthesis	EC 2.6.1	2.86	N-acetylornithine aminotransferase (EC 2.6.1.11)
Lactococcus nasutitermitis ASM1840376v1	Amino Acids synthesis	EC 2.6.1	2.86	Phosphoserine aminotransferase (EC 2.6.1.52)
Lactococcus nasutitermitis ASM1840376v1	Amino Acids synthesis	EC 3.1.1	2.86	D-aminoacyl-tRNA deacylase (EC 3.1.1.96)
Lactococcus nasutitermitis ASM1840376v1	Amino Acids synthesis	EC 3.4.11	2.86	Glutamyl aminopeptidase (EC 3.4.11.7)
Lactococcus nasutitermitis ASM1840376v1	Amino Acids synthesis	EC 3.4.11	2.86	Lysyl aminopeptidase (EC 3.4.11.15)
Lactococcus nasutitermitis ASM1840376v1	Amino Acids synthesis	EC 3.4.11	2.86	Methionine aminopeptidase (EC 3.4.11.18)
Lactococcus nasutitermitis ASM1840376v1	Amino Acids synthesis	EC 3.4.11	2.86	Tripeptide aminopeptidase (EC 3.4.11.4)
Lactococcus nasutitermitis ASM1840376v1	Amino Acids synthesis	EC 3.4.22	2.86	Aminopeptidase C (EC 3.4.22.40)
Lactococcus nasutitermitis ASM1840376v1	Amino Acids synthesis	EC 3.5.1	2.86	N-acetyl-L,L-diaminopimelate deacetylase (EC 3.5.1.47)
Lactococcus nasutitermitis ASM1840376v1	Amino Acids synthesis	EC 3.5.2	2.86	6-aminohexanoate-cyclic-dimer hydrolase (EC 3.5.2.12)
Lactococcus nasutitermitis ASM1840376v1	Amino Acids synthesis	EC 3.5.4	2.86	IMP cyclohydrolase (EC 3.5.4.10) / Phosphoribosylaminoimidazolecarboxamide formyltransferase (EC 2.1.2.3)
Lactococcus nasutitermitis ASM1840376v1	Amino Acids synthesis	EC 4.1.1	2.86	Diaminopimelate decarboxylase (EC 4.1.1.20)
Lactococcus nasutitermitis ASM1840376v1	Amino Acids synthesis	EC 5.3.1	2.86	Phosphoribosylformimino-5-aminoimidazole carboxamide ribotide isomerase (EC 5.3.1.16)
Lactococcus nasutitermitis ASM1840376v1	Amino Acids synthesis	EC 5.4.3	2.86	Glutamate-1-semialdehyde 2,1-aminomutase (EC 5.4.3.8)
Lactococcus nasutitermitis ASM1840376v1	Amino Acids synthesis	EC 5.4.99	2.86	N5-carboxyaminoimidazole ribonucleotide mutase (EC 5.4.99.18)
Lactococcus nasutitermitis ASM1840376v1	Amino Acids synthesis	EC 6.3.2	2.86	Phosphoribosylaminoimidazole-succinocarboxamide synthase (EC 6.3.2.6)
Lactococcus nasutitermitis ASM1840376v1	Amino Acids synthesis	EC 6.3.4	2.86	N5-carboxyaminoimidazole ribonucleotide synthase (EC 6.3.4.18)
Lactococcus nasutitermitis ASM1840376v1	Fatty Acid Biosynthesis	EC 2.1.1	2.86	Cyclopropane-fatty-acyl-phospholipid synthase (EC 2.1.1.79)
Lactococcus nasutitermitis ASM1840376v1	Monosaccharides	EC 1.1.1	2.86	Inosine-5'-monophosphate dehydrogenase (EC 1.1.1.205) / CBS domain
Lactococcus nasutitermitis ASM1840376v1	Monosaccharides	EC 3.1.1	5.71	Lysophospholipase (EC 3.1.1.5); Monoglyceride lipase (EC 3.1.1.23)
Lactococcus nasutitermitis ASM1840376v1	Monosaccharides	EC 3.1.3	2.86	Inositol-1-monophosphatase (EC 3.1.3.25)
Lactococcus nasutitermitis ASM1840376v1	Monosaccharides	EC 3.1.3	2.86	Sugar phosphatase YidA (EC 3.1.3.23)
Lactococcus nasutitermitis ASM1840376v1	Nitrogen Metabolism	EC 1.5.1	2.86	Oxygen-insensitive NAD(P)H nitroreductase (EC 1.-.-.-) / Dihydropteridine reductase (EC 1.5.1.34)
Lactococcus nasutitermitis ASM1840376v1	Polysaccharides degradation	EC 2.7.8	2.86	Lipopolysaccharide cholinephosphotransferase LicD1 (EC 2.7.8.-)
Lactococcus nasutitermitis ASM1840376v1	Protein degradation	EC 3.4.21	2.86	ATP-dependent Clp protease proteolytic subunit ClpP (EC 3.4.21.92)
Lactococcus nasutitermitis ASM1840376v1	Protein degradation	EC 3.4.21	2.86	Serine protease, DegP/HtrA, do-like (EC 3.4.21.-)
Lactococcus termiticola_NtB2	Amino Acids synthesis	EC 2.1.2	3.57	IMP cyclohydrolase (EC 3.5.4.10) / Phosphoribosylaminoimidazolecarboxamide formyltransferase (EC 2.1.2.3)
Lactococcus termiticola_NtB2	Amino Acids synthesis	EC 2.3.1	3.57	2-amino-3-ketobutyrate coenzyme A ligase (EC 2.3.1.29)
Lactococcus termiticola_NtB2	Amino Acids synthesis	EC 2.6.1	3.57	2-aminoethylphosphonate:pyruvate aminotransferase (EC 2.6.1.37)
Lactococcus termiticola_NtB2	Amino Acids synthesis	EC 2.6.1	3.57	Aspartate aminotransferase (EC 2.6.1.1)
Lactococcus termiticola_NtB2	Amino Acids synthesis	EC 2.6.1	3.57	Branched-chain amino acid aminotransferase (EC 2.6.1.42)
Lactococcus termiticola_NtB2	Amino Acids synthesis	EC 2.6.1	3.57	Glutamine--fructose-6-phosphate aminotransferase [isomerizing] (EC 2.6.1.16)
Lactococcus termiticola_NtB2	Amino Acids synthesis	EC 2.6.1	3.57	Phosphoserine aminotransferase (EC 2.6.1.52)
Lactococcus termiticola_NtB2	Amino Acids synthesis	EC 3.1.1	3.57	D-aminoacyl-tRNA deacylase (EC 3.1.1.96)
Lactococcus termiticola_NtB2	Amino Acids synthesis	EC 3.4.11	3.57	Glutamyl aminopeptidase (EC 3.4.11.7)
Lactococcus termiticola_NtB2	Amino Acids synthesis	EC 3.4.11	3.57	Lysyl aminopeptidase (EC 3.4.11.15)
Lactococcus termiticola_NtB2	Amino Acids synthesis	EC 3.4.11	3.57	Methionine aminopeptidase (EC 3.4.11.18)
Lactococcus termiticola_NtB2	Amino Acids synthesis	EC 3.4.11	3.57	Tripeptide aminopeptidase (EC 3.4.11.4)
Lactococcus termiticola_NtB2	Amino Acids synthesis	EC 3.4.22	3.57	Aminopeptidase C (EC 3.4.22.40)
Lactococcus termiticola_NtB2	Amino Acids synthesis	EC 3.5.4	3.57	IMP cyclohydrolase (EC 3.5.4.10) / Phosphoribosylaminoimidazolecarboxamide formyltransferase (EC 2.1.2.3)
Lactococcus termiticola_NtB2	Amino Acids synthesis	EC 5.4.3	3.57	Glutamate-1-semialdehyde 2,1-aminomutase (EC 5.4.3.8)
Lactococcus termiticola_NtB2	Amino Acids synthesis	EC 5.4.99	3.57	N5-carboxyaminoimidazole ribonucleotide mutase (EC 5.4.99.18)
Lactococcus termiticola_NtB2	Amino Acids synthesis	EC 6.3.2	3.57	Phosphoribosylaminoimidazole-succinocarboxamide synthase (EC 6.3.2.6)
Lactococcus termiticola_NtB2	Amino Acids synthesis	EC 6.3.4	3.57	N5-carboxyaminoimidazole ribonucleotide synthase (EC 6.3.4.18)
Lactococcus termiticola_NtB2	Fatty Acid Biosynthesis	EC 2.1.1	3.57	Cyclopropane-fatty-acyl-phospholipid synthase (EC 2.1.1.79)
Lactococcus termiticola_NtB2	Monosaccharides	EC 1.1.1	3.57	Inosine-5'-monophosphate dehydrogenase (EC 1.1.1.205) / CBS domain
Lactococcus termiticola_NtB2	Monosaccharides	EC 1.14.14	3.57	Alkanal monooxygenase alpha chain (EC 1.14.14.3)
Lactococcus termiticola_NtB2	Monosaccharides	EC 3.1.3	3.57	Inositol-1-monophosphatase (EC 3.1.3.25)
Lactococcus termiticola_NtB2	Monosaccharides	EC 3.1.3	3.57	Sugar phosphatase YidA (EC 3.1.3.23)
Lactococcus termiticola_NtB2	Monosaccharides	EC 4.6.1	3.57	Cyclic pyranopterin monophosphate synthase (EC 4.6.1.17)
Lactococcus termiticola_NtB2	Nitrogen Metabolism	EC 1.5.1	3.57	Oxygen-insensitive NAD(P)H nitroreductase (EC 1.-.-.-) / Dihydropteridine reductase (EC 1.5.1.34)
Lactococcus termiticola_NtB2	Polysaccharides degradation	EC 2.7.8	3.57	Lipopolysaccharide cholinephosphotransferase LicD1 (EC 2.7.8.-)
Lactococcus termiticola_NtB2	Protein degradation	EC 3.4.21	3.57	ATP-dependent Clp protease proteolytic subunit ClpP (EC 3.4.21.92)
Lactococcus termiticola_NtB2	Protein degradation	EC 3.4.21	3.57	Serine protease, DegP/HtrA, do-like (EC 3.4.21.-)
Lactococcus_lactis_DSM 20481	Amino Acids synthesis	EC 1.1.1	2.38	Diaminohydroxyphosphoribosylaminopyrimidine deaminase (EC 3.5.4.26) / 5-amino-6-(5-phosphoribosylamino)uracil reductase (EC 1.1.1.193)
Lactococcus_lactis_DSM 20481	Amino Acids synthesis	EC 2.1.2	2.38	IMP cyclohydrolase (EC 3.5.4.10) / Phosphoribosylaminoimidazolecarboxamide formyltransferase (EC 2.1.2.3)
Lactococcus_lactis_DSM 20481	Amino Acids synthesis	EC 2.6.1	4.76	Aromatic amino acid aminotransferase gamma (EC 2.6.1.57) @ N-acetyl-L,L-diaminopimelate aminotransferase (EC 2.6.1.-)
Lactococcus_lactis_DSM 20481	Amino Acids synthesis	EC 2.6.1	2.38	Aspartate aminotransferase (EC 2.6.1.1)
Lactococcus_lactis_DSM 20481	Amino Acids synthesis	EC 2.6.1	2.38	Branched-chain amino acid aminotransferase (EC 2.6.1.42)
Lactococcus_lactis_DSM 20481	Amino Acids synthesis	EC 2.6.1	2.38	Glutamine--fructose-6-phosphate aminotransferase [isomerizing] (EC 2.6.1.16)
Lactococcus_lactis_DSM 20481	Amino Acids synthesis	EC 2.6.1	2.38	Histidinol-phosphate aminotransferase (EC 2.6.1.9)
Lactococcus_lactis_DSM 20481	Amino Acids synthesis	EC 2.6.1	2.38	N-acetylornithine aminotransferase (EC 2.6.1.11)
Lactococcus_lactis_DSM 20481	Amino Acids synthesis	EC 2.6.1	2.38	Para-aminobenzoate synthase, amidotransferase component (EC 2.6.1.85)
Lactococcus_lactis_DSM 20481	Amino Acids synthesis	EC 2.6.1	2.38	Para-aminobenzoate synthase, aminase component (EC 2.6.1.85) / Aminodeoxychorismate lyase (EC 4.1.3.38)
Lactococcus_lactis_DSM 20481	Amino Acids synthesis	EC 2.6.1	2.38	Phosphoserine aminotransferase (EC 2.6.1.52)
Lactococcus_lactis_DSM 20481	Amino Acids synthesis	EC 2.6.1	2.38	Transcriptional regulator, GntR family domain / Aspartate aminotransferase (EC 2.6.1.1)
Lactococcus_lactis_DSM 20481	Amino Acids synthesis	EC 2.7.6	2.38	2-amino-4-hydroxy-6-hydroxymethyldihydropteridine pyrophosphokinase (EC 2.7.6.3) / GTP cyclohydrolase I (EC 3.5.4.16) type 1
Lactococcus_lactis_DSM 20481	Amino Acids synthesis	EC 3.1.1	2.38	D-aminoacyl-tRNA deacylase (EC 3.1.1.96)
Lactococcus_lactis_DSM 20481	Amino Acids synthesis	EC 3.4.11	2.38	Glutamyl aminopeptidase (EC 3.4.11.7)
Lactococcus_lactis_DSM 20481	Amino Acids synthesis	EC 3.4.11	2.38	Lysyl aminopeptidase (EC 3.4.11.15)
Lactococcus_lactis_DSM 20481	Amino Acids synthesis	EC 3.4.11	2.38	Methionine aminopeptidase (EC 3.4.11.18)
Lactococcus_lactis_DSM 20481	Amino Acids synthesis	EC 3.4.11	2.38	Tripeptide aminopeptidase (EC 3.4.11.4)
Lactococcus_lactis_DSM 20481	Amino Acids synthesis	EC 3.4.22	2.38	Aminopeptidase C (EC 3.4.22.40)
Lactococcus_lactis_DSM 20481	Amino Acids synthesis	EC 3.5.1	2.38	N-acetyl-L,L-diaminopimelate deacetylase (EC 3.5.1.47)
Lactococcus_lactis_DSM 20481	Amino Acids synthesis	EC 3.5.2	2.38	6-aminohexanoate-cyclic-dimer hydrolase (EC 3.5.2.12)
Lactococcus_lactis_DSM 20481	Amino Acids synthesis	EC 3.5.4	2.38	2-amino-4-hydroxy-6-hydroxymethyldihydropteridine pyrophosphokinase (EC 2.7.6.3) / GTP cyclohydrolase I (EC 3.5.4.16) type 1
Lactococcus_lactis_DSM 20481	Amino Acids synthesis	EC 3.5.4	2.38	Diaminohydroxyphosphoribosylaminopyrimidine deaminase (EC 3.5.4.26) / 5-amino-6-(5-phosphoribosylamino)uracil reductase (EC 1.1.1.193)
Lactococcus_lactis_DSM 20481	Amino Acids synthesis	EC 3.5.4	2.38	IMP cyclohydrolase (EC 3.5.4.10) / Phosphoribosylaminoimidazolecarboxamide formyltransferase (EC 2.1.2.3)
Lactococcus_lactis_DSM 20481	Amino Acids synthesis	EC 4.1.1	2.38	Diaminopimelate decarboxylase (EC 4.1.1.20)
Lactococcus_lactis_DSM 20481	Amino Acids synthesis	EC 4.1.3	2.38	Para-aminobenzoate synthase, aminase component (EC 2.6.1.85) / Aminodeoxychorismate lyase (EC 4.1.3.38)
Lactococcus_lactis_DSM 20481	Amino Acids synthesis	EC 5.3.1	2.38	Phosphoribosylformimino-5-aminoimidazole carboxamide ribotide isomerase (EC 5.3.1.16)
Lactococcus_lactis_DSM 20481	Amino Acids synthesis	EC 5.4.99	2.38	N5-carboxyaminoimidazole ribonucleotide mutase (EC 5.4.99.18)
Lactococcus_lactis_DSM 20481	Amino Acids synthesis	EC 6.3.2	2.38	Phosphoribosylaminoimidazole-succinocarboxamide synthase (EC 6.3.2.6)
Lactococcus_lactis_DSM 20481	Amino Acids synthesis	EC 6.3.4	2.38	N5-carboxyaminoimidazole ribonucleotide synthase (EC 6.3.4.18)
Lactococcus_lactis_DSM 20481	Fatty Acid Biosynthesis	EC 2.1.1	2.38	Cyclopropane-fatty-acyl-phospholipid synthase (EC 2.1.1.79)
Lactococcus_lactis_DSM 20481	Fatty Acid Biosynthesis	EC 6.2.1	2.38	Long-chain-fatty-acid--CoA ligase (EC 6.2.1.3)
Lactococcus_lactis_DSM 20481	Monosaccharides	EC 1.1.1	2.38	Inosine-5'-monophosphate dehydrogenase (EC 1.1.1.205) / CBS domain
Lactococcus_lactis_DSM 20481	Monosaccharides	EC 1.14.13	2.38	Nitrilotriacetate monooxygenase component B (EC 1.14.13.-)
Lactococcus_lactis_DSM 20481	Monosaccharides	EC 3.1.1	4.76	Lysophospholipase (EC 3.1.1.5); Monoglyceride lipase (EC 3.1.1.23)
Lactococcus_lactis_DSM 20481	Monosaccharides	EC 3.1.3	2.38	Inositol-1-monophosphatase (EC 3.1.3.25)
Lactococcus_lactis_DSM 20481	Monosaccharides	EC 3.1.3	2.38	Sugar phosphatase YidA (EC 3.1.3.23)
Lactococcus_lactis_DSM 20481	Nitrogen Metabolism	EC 1.5.1	2.38	Oxygen-insensitive NAD(P)H nitroreductase (EC 1.-.-.-) / Dihydropteridine reductase (EC 1.5.1.34)
Lactococcus_lactis_DSM 20481	Protein degradation	EC 3.4.21	2.38	ATP-dependent Clp protease proteolytic subunit ClpP (EC 3.4.21.92)
Lactococcus_lactis_DSM 20481	Protein degradation	EC 3.4.21	2.38	Serine protease, DegP/HtrA, do-like (EC 3.4.21.-)
Lactococcus_plantarum_NBRC 100936	Amino Acids synthesis	EC 1.1.1	2.22	Diaminohydroxyphosphoribosylaminopyrimidine deaminase (EC 3.5.4.26) / 5-amino-6-(5-phosphoribosylamino)uracil reductase (EC 1.1.1.193)
Lactococcus_plantarum_NBRC 100936	Amino Acids synthesis	EC 2.1.2	2.22	IMP cyclohydrolase (EC 3.5.4.10) / Phosphoribosylaminoimidazolecarboxamide formyltransferase (EC 2.1.2.3)
Lactococcus_plantarum_NBRC 100936	Amino Acids synthesis	EC 2.6.1	2.22	Anthranilate synthase, amidotransferase component (EC 4.1.3.27) @ Para-aminobenzoate synthase, amidotransferase component (EC 2.6.1.85)
Lactococcus_plantarum_NBRC 100936	Amino Acids synthesis	EC 2.6.1	4.44	Aromatic amino acid aminotransferase gamma (EC 2.6.1.57) @ N-acetyl-L,L-diaminopimelate aminotransferase (EC 2.6.1.-)
Lactococcus_plantarum_NBRC 100936	Amino Acids synthesis	EC 2.6.1	2.22	Aspartate aminotransferase (AspB-4) (EC 2.6.1.1)
Lactococcus_plantarum_NBRC 100936	Amino Acids synthesis	EC 2.6.1	2.22	Aspartate aminotransferase (EC 2.6.1.1)
Lactococcus_plantarum_NBRC 100936	Amino Acids synthesis	EC 2.6.1	2.22	Branched-chain amino acid aminotransferase (EC 2.6.1.42)
Lactococcus_plantarum_NBRC 100936	Amino Acids synthesis	EC 2.6.1	2.22	D-alanine aminotransferase (EC 2.6.1.21)
Lactococcus_plantarum_NBRC 100936	Amino Acids synthesis	EC 2.6.1	2.22	Glutamine--fructose-6-phosphate aminotransferase [isomerizing] (EC 2.6.1.16)
Lactococcus_plantarum_NBRC 100936	Amino Acids synthesis	EC 2.6.1	4.44	Histidinol-phosphate aminotransferase (EC 2.6.1.9)
Lactococcus_plantarum_NBRC 100936	Amino Acids synthesis	EC 2.6.1	2.22	N-acetylornithine aminotransferase (EC 2.6.1.11)
Lactococcus_plantarum_NBRC 100936	Amino Acids synthesis	EC 2.6.1	2.22	Para-aminobenzoate synthase, aminase component (EC 2.6.1.85) / Aminodeoxychorismate lyase (EC 4.1.3.38)
Lactococcus_plantarum_NBRC 100936	Amino Acids synthesis	EC 2.6.1	2.22	Phosphoserine aminotransferase (EC 2.6.1.52)
Lactococcus_plantarum_NBRC 100936	Amino Acids synthesis	EC 2.6.1	2.22	Transcriptional regulator, GntR family domain / Aspartate aminotransferase (EC 2.6.1.1)
Lactococcus_plantarum_NBRC 100936	Amino Acids synthesis	EC 2.7.6	2.22	2-amino-4-hydroxy-6-hydroxymethyldihydropteridine pyrophosphokinase (EC 2.7.6.3)
Lactococcus_plantarum_NBRC 100936	Amino Acids synthesis	EC 3.1.1	2.22	D-aminoacyl-tRNA deacylase (EC 3.1.1.96)
Lactococcus_plantarum_NBRC 100936	Amino Acids synthesis	EC 3.4.11	4.44	Glutamyl aminopeptidase (EC 3.4.11.7) @ Prolyl aminopeptidase (EC 3.4.11.5)
Lactococcus_plantarum_NBRC 100936	Amino Acids synthesis	EC 3.4.11	2.22	Lysyl aminopeptidase (EC 3.4.11.15)
Lactococcus_plantarum_NBRC 100936	Amino Acids synthesis	EC 3.4.11	2.22	Methionine aminopeptidase (EC 3.4.11.18)
Lactococcus_plantarum_NBRC 100936	Amino Acids synthesis	EC 3.4.11	2.22	Tripeptide aminopeptidase (EC 3.4.11.4)
Lactococcus_plantarum_NBRC 100936	Amino Acids synthesis	EC 3.4.22	2.22	Aminopeptidase C (EC 3.4.22.40)
Lactococcus_plantarum_NBRC 100936	Amino Acids synthesis	EC 3.5.1	2.22	N-acetyl-L,L-diaminopimelate deacetylase (EC 3.5.1.47)
Lactococcus_plantarum_NBRC 100936	Amino Acids synthesis	EC 3.5.2	2.22	6-aminohexanoate-cyclic-dimer hydrolase (EC 3.5.2.12)
Lactococcus_plantarum_NBRC 100936	Amino Acids synthesis	EC 3.5.4	2.22	Diaminohydroxyphosphoribosylaminopyrimidine deaminase (EC 3.5.4.26) / 5-amino-6-(5-phosphoribosylamino)uracil reductase (EC 1.1.1.193)
Lactococcus_plantarum_NBRC 100936	Amino Acids synthesis	EC 3.5.4	2.22	IMP cyclohydrolase (EC 3.5.4.10) / Phosphoribosylaminoimidazolecarboxamide formyltransferase (EC 2.1.2.3)
Lactococcus_plantarum_NBRC 100936	Amino Acids synthesis	EC 4.1.1	2.22	Diaminopimelate decarboxylase (EC 4.1.1.20)
Lactococcus_plantarum_NBRC 100936	Amino Acids synthesis	EC 4.1.3	2.22	Anthranilate synthase, amidotransferase component (EC 4.1.3.27) @ Para-aminobenzoate synthase, amidotransferase component (EC 2.6.1.85)
Lactococcus_plantarum_NBRC 100936	Amino Acids synthesis	EC 4.1.3	2.22	Para-aminobenzoate synthase, aminase component (EC 2.6.1.85) / Aminodeoxychorismate lyase (EC 4.1.3.38)
Lactococcus_plantarum_NBRC 100936	Amino Acids synthesis	EC 5.3.1	2.22	Phosphoribosylformimino-5-aminoimidazole carboxamide ribotide isomerase (EC 5.3.1.16)
Lactococcus_plantarum_NBRC 100936	Amino Acids synthesis	EC 5.4.99	2.22	N5-carboxyaminoimidazole ribonucleotide mutase (EC 5.4.99.18)
Lactococcus_plantarum_NBRC 100936	Amino Acids synthesis	EC 6.3.2	2.22	Phosphoribosylaminoimidazole-succinocarboxamide synthase (EC 6.3.2.6)
Lactococcus_plantarum_NBRC 100936	Amino Acids synthesis	EC 6.3.4	2.22	N5-carboxyaminoimidazole ribonucleotide synthase (EC 6.3.4.18)
Lactococcus_plantarum_NBRC 100936	Fatty Acid Biosynthesis	EC 2.1.1	2.22	Cyclopropane-fatty-acyl-phospholipid synthase (EC 2.1.1.79)
Lactococcus_plantarum_NBRC 100936	Fatty Acid Biosynthesis	EC 6.2.1	2.22	Long-chain-fatty-acid--CoA ligase (EC 6.2.1.3)
Lactococcus_plantarum_NBRC 100936	Monosaccharides	EC 1.1.1	2.22	Inosine-5'-monophosphate dehydrogenase (EC 1.1.1.205) / CBS domain
Lactococcus_plantarum_NBRC 100936	Monosaccharides	EC 3.1.3	2.22	Inositol-1-monophosphatase (EC 3.1.3.25)
Lactococcus_plantarum_NBRC 100936	Monosaccharides	EC 3.1.3	2.22	Sugar phosphatase YidA (EC 3.1.3.23)
Lactococcus_plantarum_NBRC 100936	Nitrogen Metabolism	EC 1.5.1	2.22	Oxygen-insensitive NAD(P)H nitroreductase (EC 1.-.-.-) / Dihydropteridine reductase (EC 1.5.1.34)
Lactococcus_plantarum_NBRC 100936	Protein degradation	EC 2.1.1	2.22	Late competence protein ComC, processing protease; Leader peptidase (Prepilin peptidase) (EC 3.4.23.43) / N-methyltransferase (EC 2.1.1.-)
Lactococcus_plantarum_NBRC 100936	Protein degradation	EC 3.4.21	2.22	ATP-dependent Clp protease proteolytic subunit ClpP (EC 3.4.21.92)
Lactococcus_plantarum_NBRC 100936	Protein degradation	EC 3.4.21	2.22	Serine protease, DegP/HtrA, do-like (EC 3.4.21.-)
Lactococcus_plantarum_NBRC 100936	Protein degradation	EC 3.4.23	2.22	Late competence protein ComC, processing protease; Leader peptidase (Prepilin peptidase) (EC 3.4.23.43) / N-methyltransferase (EC 2.1.1.-)
Leifsonia aquatica_DSM 20146	Amino Acids synthesis	EC 1.1.1	1.23	2,5-diamino-6-ribosylamino-pyrimidinone 5-phosphate reductase (EC 1.1.1.302) homolog
Leifsonia aquatica_DSM 20146	Amino Acids synthesis	EC 1.1.1	1.23	Diaminohydroxyphosphoribosylaminopyrimidine deaminase (EC 3.5.4.26) / 5-amino-6-(5-phosphoribosylamino)uracil reductase (EC 1.1.1.193)
Leifsonia aquatica_DSM 20146	Amino Acids synthesis	EC 1.2.1	1.23	4-aminobutyraldehyde dehydrogenase (EC 1.2.1.19)
Leifsonia aquatica_DSM 20146	Amino Acids synthesis	EC 1.4.1	2.47	Branched-chain amino acid dehydrogenase [deaminating] (EC 1.4.1.9)(EC 1.4.1.23)
Leifsonia aquatica_DSM 20146	Amino Acids synthesis	EC 1.4.99	1.23	D-amino acid dehydrogenase (EC 1.4.99.6)
Leifsonia aquatica_DSM 20146	Amino Acids synthesis	EC 2.1.2	1.23	Aminomethyltransferase (glycine cleavage system T protein) (EC 2.1.2.10)
Leifsonia aquatica_DSM 20146	Amino Acids synthesis	EC 2.1.2	1.23	IMP cyclohydrolase (EC 3.5.4.10) / Phosphoribosylaminoimidazolecarboxamide formyltransferase (EC 2.1.2.3)
Leifsonia aquatica_DSM 20146	Amino Acids synthesis	EC 2.3.1	1.23	2-amino-3-ketobutyrate coenzyme A ligase (EC 2.3.1.29)
Leifsonia aquatica_DSM 20146	Amino Acids synthesis	EC 2.6.1	1.23	Anthranilate synthase, amidotransferase component (EC 4.1.3.27) @ Para-aminobenzoate synthase, amidotransferase component (EC 2.6.1.85)
Leifsonia aquatica_DSM 20146	Amino Acids synthesis	EC 2.6.1	1.23	Aspartate aminotransferase (AspB-14) (EC 2.6.1.1)
Leifsonia aquatica_DSM 20146	Amino Acids synthesis	EC 2.6.1	1.23	Aspartate aminotransferase (EC 2.6.1.1)
Leifsonia aquatica_DSM 20146	Amino Acids synthesis	EC 2.6.1	1.23	Biosynthetic Aromatic amino acid aminotransferase beta (EC 2.6.1.57)
Leifsonia aquatica_DSM 20146	Amino Acids synthesis	EC 2.6.1	1.23	Branched-chain amino acid aminotransferase (EC 2.6.1.42)
Leifsonia aquatica_DSM 20146	Amino Acids synthesis	EC 2.6.1	3.7	Gamma-aminobutyrate:alpha-ketoglutarate aminotransferase (EC 2.6.1.19)
Leifsonia aquatica_DSM 20146	Amino Acids synthesis	EC 2.6.1	1.23	Glutamine--fructose-6-phosphate aminotransferase [isomerizing] (EC 2.6.1.16)
Leifsonia aquatica_DSM 20146	Amino Acids synthesis	EC 2.6.1	1.23	Histidinol-phosphate aminotransferase (EC 2.6.1.9)
Leifsonia aquatica_DSM 20146	Amino Acids synthesis	EC 2.6.1	1.23	N-acetylornithine aminotransferase (EC 2.6.1.11)
Leifsonia aquatica_DSM 20146	Amino Acids synthesis	EC 2.6.1	1.23	N-succinyl-L,L-diaminopimelate aminotransferase (EC 2.6.1.17), type 2
Leifsonia aquatica_DSM 20146	Amino Acids synthesis	EC 2.6.1	1.23	Omega-amino acid--pyruvate aminotransferase (EC 2.6.1.18)
Leifsonia aquatica_DSM 20146	Amino Acids synthesis	EC 2.6.1	1.23	Para-aminobenzoate synthase, aminase component (EC 2.6.1.85)
Leifsonia aquatica_DSM 20146	Amino Acids synthesis	EC 2.6.1	2.47	Phosphoserine aminotransferase (EC 2.6.1.52)
Leifsonia aquatica_DSM 20146	Amino Acids synthesis	EC 2.6.1	1.23	Transcriptional regulator of pyridoxine metabolism / Pyridoxamine phosphate aminotransferase (EC 2.6.1.54)
Leifsonia aquatica_DSM 20146	Amino Acids synthesis	EC 2.6.1	2.47	Transcriptional regulator, GntR family domain / Aspartate aminotransferase (EC 2.6.1.1)
Leifsonia aquatica_DSM 20146	Amino Acids synthesis	EC 2.7.6	1.23	2-amino-4-hydroxy-6-hydroxymethyldihydropteridine pyrophosphokinase (EC 2.7.6.3)
Leifsonia aquatica_DSM 20146	Amino Acids synthesis	EC 3.4.11	1.23	Cytosol aminopeptidase PepA (EC 3.4.11.1)
Leifsonia aquatica_DSM 20146	Amino Acids synthesis	EC 3.4.11	1.23	Membrane alanine aminopeptidase N (EC 3.4.11.2)
Leifsonia aquatica_DSM 20146	Amino Acids synthesis	EC 3.4.11	4.94	Methionine aminopeptidase (EC 3.4.11.18)
Leifsonia aquatica_DSM 20146	Amino Acids synthesis	EC 3.4.11	1.23	Xaa-Pro aminopeptidase (EC 3.4.11.9)
Leifsonia aquatica_DSM 20146	Amino Acids synthesis	EC 3.4.19	1.23	Acylamino-acid-releasing enzyme (EC 3.4.19.1)
Leifsonia aquatica_DSM 20146	Amino Acids synthesis	EC 3.5.1	1.23	N-acyl-D-amino-acid deacylase (EC 3.5.1.81)
Leifsonia aquatica_DSM 20146	Amino Acids synthesis	EC 3.5.1	1.23	N-succinyl-L,L-diaminopimelate desuccinylase (EC 3.5.1.18)
Leifsonia aquatica_DSM 20146	Amino Acids synthesis	EC 3.5.3	1.23	N(omega),N(omega)-dimethylarginine dimethylaminohydrolase (EC 3.5.3.18)
Leifsonia aquatica_DSM 20146	Amino Acids synthesis	EC 3.5.4	1.23	Diaminohydroxyphosphoribosylaminopyrimidine deaminase (EC 3.5.4.26) / 5-amino-6-(5-phosphoribosylamino)uracil reductase (EC 1.1.1.193)
Leifsonia aquatica_DSM 20146	Amino Acids synthesis	EC 3.5.4	1.23	IMP cyclohydrolase (EC 3.5.4.10) / Phosphoribosylaminoimidazolecarboxamide formyltransferase (EC 2.1.2.3)
Leifsonia aquatica_DSM 20146	Amino Acids synthesis	EC 4.1.1	1.23	Aromatic-L-amino-acid decarboxylase (EC 4.1.1.28)
Leifsonia aquatica_DSM 20146	Amino Acids synthesis	EC 4.1.1	2.47	Diaminopimelate decarboxylase (EC 4.1.1.20)
Leifsonia aquatica_DSM 20146	Amino Acids synthesis	EC 4.1.3	2.47	Aminodeoxychorismate lyase (EC 4.1.3.38)
Leifsonia aquatica_DSM 20146	Amino Acids synthesis	EC 4.1.3	1.23	Anthranilate synthase, amidotransferase component (EC 4.1.3.27) @ Para-aminobenzoate synthase, amidotransferase component (EC 2.6.1.85)
Leifsonia aquatica_DSM 20146	Amino Acids synthesis	EC 5.1.1	1.23	Diaminopimelate epimerase (EC 5.1.1.7)
Leifsonia aquatica_DSM 20146	Amino Acids synthesis	EC 5.3.1	2.47	Phosphoribosylformimino-5-aminoimidazole carboxamide ribotide isomerase (EC 5.3.1.16) @ Acting phosphoribosylanthranilate isomerase (EC 5.3.1.24)
Leifsonia aquatica_DSM 20146	Amino Acids synthesis	EC 5.4.3	1.23	Glutamate-1-semialdehyde 2,1-aminomutase (EC 5.4.3.8)
Leifsonia aquatica_DSM 20146	Amino Acids synthesis	EC 5.4.99	1.23	N5-carboxyaminoimidazole ribonucleotide mutase (EC 5.4.99.18)
Leifsonia aquatica_DSM 20146	Amino Acids synthesis	EC 6.3.2	1.23	Phosphoribosylaminoimidazole-succinocarboxamide synthase (EC 6.3.2.6)
Leifsonia aquatica_DSM 20146	Amino Acids synthesis	EC 6.3.4	1.23	N5-carboxyaminoimidazole ribonucleotide synthase (EC 6.3.4.18)
Leifsonia aquatica_DSM 20146	Fatty Acid Biosynthesis	EC 1.3.3	1.23	Fatty-acyl-CoA oxidase (EC 1.3.3.6), related to yeast fatty acid beta-oxidation enzyme POX1
Leifsonia aquatica_DSM 20146	Fatty Acid Biosynthesis	EC 6.2.1	3.7	Long-chain-fatty-acid--CoA ligase (EC 6.2.1.3)
Leifsonia aquatica_DSM 20146	Fatty Acid Biosynthesis	EC 6.2.1	2.47	Long-chain-fatty-acid--CoA ligase (EC 6.2.1.3) @ Long-chain fatty-acid-CoA ligase (EC 6.2.1.3), Mycobacterial subgroup FadD15
Leifsonia aquatica_DSM 20146	Monosaccharides	EC 1.1.1	2.47	Inosine-5'-monophosphate dehydrogenase (EC 1.1.1.205) / CBS domain
Leifsonia aquatica_DSM 20146	Monosaccharides	EC 1.1.1	1.23	Inosine-5'-monophosphate dehydrogenase, catalytic domain (EC 1.1.1.205)
Leifsonia aquatica_DSM 20146	Monosaccharides	EC 1.14.13	2.47	Nitrilotriacetate monooxygenase component A (EC 1.14.13.-)
Leifsonia aquatica_DSM 20146	Monosaccharides	EC 1.14.14	3.7	Alkanal monooxygenase alpha chain (EC 1.14.14.3)
Leifsonia aquatica_DSM 20146	Monosaccharides	EC 1.4.3	1.23	Monoamine/putrescine oxidase (EC 1.4.3.10)
Leifsonia aquatica_DSM 20146	Monosaccharides	EC 2.7.4	1.23	Thiamine-monophosphate kinase (EC 2.7.4.16)
Leifsonia aquatica_DSM 20146	Monosaccharides	EC 3.1.1	2.47	Lysophospholipase (EC 3.1.1.5); Monoglyceride lipase (EC 3.1.1.23)
Leifsonia aquatica_DSM 20146	Monosaccharides	EC 3.1.3	1.23	Inositol-1-monophosphatase (EC 3.1.3.25)
Leifsonia aquatica_DSM 20146	Monosaccharides	EC 4.6.1	1.23	Cyclic pyranopterin monophosphate synthase (EC 4.6.1.17)
Leifsonia aquatica_DSM 20146	Nitrogen Metabolism	EC 3.1.3	1.23	4-nitrophenylphosphatase (EC 3.1.3.41)
Leifsonia aquatica_DSM 20146	Protein degradation	EC 3.4.21	3.7	ATP-dependent Clp protease proteolytic subunit ClpP (EC 3.4.21.92)
Leifsonia aquatica_DSM 20146	Protein degradation	EC 3.4.21	1.23	Protease II (EC 3.4.21.83)
Leifsonia aquatica_DSM 20146	Protein degradation	EC 3.4.21	1.23	SOS-response repressor and protease LexA (EC 3.4.21.88)
Leifsonia poae_VKM	Amino Acids synthesis	EC 1.1.1	1.15	2,5-diamino-6-ribosylamino-pyrimidinone 5-phosphate reductase (EC 1.1.1.302) homolog
Leifsonia poae_VKM	Amino Acids synthesis	EC 1.1.1	1.15	2,5-diamino-6-ribosylamino-pyrimidinone 5-phosphate reductase, fungal/archaeal (EC 1.1.1.302)
Leifsonia poae_VKM	Amino Acids synthesis	EC 1.1.1	1.15	Diaminohydroxyphosphoribosylaminopyrimidine deaminase (EC 3.5.4.26) / 5-amino-6-(5-phosphoribosylamino)uracil reductase (EC 1.1.1.193)
Leifsonia poae_VKM	Amino Acids synthesis	EC 1.2.1	2.3	4-aminobutyraldehyde dehydrogenase (EC 1.2.1.19)
Leifsonia poae_VKM	Amino Acids synthesis	EC 1.4.1	2.3	Branched-chain amino acid dehydrogenase [deaminating] (EC 1.4.1.9)(EC 1.4.1.23)
Leifsonia poae_VKM	Amino Acids synthesis	EC 1.4.99	1.15	D-amino acid dehydrogenase small subunit (EC 1.4.99.1)
Leifsonia poae_VKM	Amino Acids synthesis	EC 2.1.2	1.15	Aminomethyltransferase (glycine cleavage system T protein) (EC 2.1.2.10)
Leifsonia poae_VKM	Amino Acids synthesis	EC 2.1.2	1.15	IMP cyclohydrolase (EC 3.5.4.10) / Phosphoribosylaminoimidazolecarboxamide formyltransferase (EC 2.1.2.3)
Leifsonia poae_VKM	Amino Acids synthesis	EC 2.3.1	1.15	2-amino-3-ketobutyrate coenzyme A ligase (EC 2.3.1.29)
Leifsonia poae_VKM	Amino Acids synthesis	EC 2.6.1	1.15	Anthranilate synthase, amidotransferase component (EC 4.1.3.27) @ Para-aminobenzoate synthase, amidotransferase component (EC 2.6.1.85)
Leifsonia poae_VKM	Amino Acids synthesis	EC 2.6.1	1.15	Aspartate aminotransferase (AspB-14) (EC 2.6.1.1)
Leifsonia poae_VKM	Amino Acids synthesis	EC 2.6.1	2.3	Aspartate aminotransferase (EC 2.6.1.1)
Leifsonia poae_VKM	Amino Acids synthesis	EC 2.6.1	1.15	Biosynthetic Aromatic amino acid aminotransferase beta (EC 2.6.1.57)
Leifsonia poae_VKM	Amino Acids synthesis	EC 2.6.1	1.15	Branched-chain amino acid aminotransferase (EC 2.6.1.42)
Leifsonia poae_VKM	Amino Acids synthesis	EC 2.6.1	3.45	Gamma-aminobutyrate:alpha-ketoglutarate aminotransferase (EC 2.6.1.19)
Leifsonia poae_VKM	Amino Acids synthesis	EC 2.6.1	1.15	Glutamine--fructose-6-phosphate aminotransferase [isomerizing] (EC 2.6.1.16)
Leifsonia poae_VKM	Amino Acids synthesis	EC 2.6.1	1.15	Histidinol-phosphate aminotransferase (EC 2.6.1.9)
Leifsonia poae_VKM	Amino Acids synthesis	EC 2.6.1	1.15	N-acetylornithine aminotransferase (EC 2.6.1.11)
Leifsonia poae_VKM	Amino Acids synthesis	EC 2.6.1	1.15	N-succinyl-L,L-diaminopimelate aminotransferase (EC 2.6.1.17), type 2
Leifsonia poae_VKM	Amino Acids synthesis	EC 2.6.1	1.15	Omega-amino acid--pyruvate aminotransferase (EC 2.6.1.18)
Leifsonia poae_VKM	Amino Acids synthesis	EC 2.6.1	1.15	Ornithine aminotransferase (EC 2.6.1.13)
Leifsonia poae_VKM	Amino Acids synthesis	EC 2.6.1	1.15	Para-aminobenzoate synthase, aminase component (EC 2.6.1.85)
Leifsonia poae_VKM	Amino Acids synthesis	EC 2.6.1	1.15	Phosphoserine aminotransferase (EC 2.6.1.52)
Leifsonia poae_VKM	Amino Acids synthesis	EC 2.6.1	1.15	Transcriptional regulator of pyridoxine metabolism / Pyridoxamine phosphate aminotransferase (EC 2.6.1.54)
Leifsonia poae_VKM	Amino Acids synthesis	EC 2.6.1	2.3	Transcriptional regulator, GntR family domain / Aspartate aminotransferase (EC 2.6.1.1)
Leifsonia poae_VKM	Amino Acids synthesis	EC 2.7.6	1.15	2-amino-4-hydroxy-6-hydroxymethyldihydropteridine pyrophosphokinase (EC 2.7.6.3)
Leifsonia poae_VKM	Amino Acids synthesis	EC 3.4.11	2.3	Cytosol aminopeptidase PepA (EC 3.4.11.1)
Leifsonia poae_VKM	Amino Acids synthesis	EC 3.4.11	1.15	Membrane alanine aminopeptidase (EC 3.4.11.2)
Leifsonia poae_VKM	Amino Acids synthesis	EC 3.4.11	1.15	Membrane alanine aminopeptidase N (EC 3.4.11.2)
Leifsonia poae_VKM	Amino Acids synthesis	EC 3.4.11	4.6	Methionine aminopeptidase (EC 3.4.11.18)
Leifsonia poae_VKM	Amino Acids synthesis	EC 3.4.11	1.15	Xaa-Pro aminopeptidase (EC 3.4.11.9)
Leifsonia poae_VKM	Amino Acids synthesis	EC 3.4.19	1.15	Acylamino-acid-releasing enzyme (EC 3.4.19.1)
Leifsonia poae_VKM	Amino Acids synthesis	EC 3.5.1	1.15	N-acyl-D-amino-acid deacylase (EC 3.5.1.81)
Leifsonia poae_VKM	Amino Acids synthesis	EC 3.5.1	1.15	N-succinyl-L,L-diaminopimelate desuccinylase (EC 3.5.1.18)
Leifsonia poae_VKM	Amino Acids synthesis	EC 3.5.3	1.15	N(omega),N(omega)-dimethylarginine dimethylaminohydrolase (EC 3.5.3.18)
Leifsonia poae_VKM	Amino Acids synthesis	EC 3.5.3	1.15	NG,NG-dimethylarginine dimethylaminohydrolase 1 (EC 3.5.3.18)
Leifsonia poae_VKM	Amino Acids synthesis	EC 3.5.4	1.15	Diaminohydroxyphosphoribosylaminopyrimidine deaminase (EC 3.5.4.26) / 5-amino-6-(5-phosphoribosylamino)uracil reductase (EC 1.1.1.193)
Leifsonia poae_VKM	Amino Acids synthesis	EC 3.5.4	1.15	IMP cyclohydrolase (EC 3.5.4.10) / Phosphoribosylaminoimidazolecarboxamide formyltransferase (EC 2.1.2.3)
Leifsonia poae_VKM	Amino Acids synthesis	EC 4.1.1	2.3	Aromatic-L-amino-acid decarboxylase (EC 4.1.1.28)
Leifsonia poae_VKM	Amino Acids synthesis	EC 4.1.1	1.15	Diaminopimelate decarboxylase (EC 4.1.1.20)
Leifsonia poae_VKM	Amino Acids synthesis	EC 4.1.3	2.3	Aminodeoxychorismate lyase (EC 4.1.3.38)
Leifsonia poae_VKM	Amino Acids synthesis	EC 4.1.3	1.15	Anthranilate synthase, amidotransferase component (EC 4.1.3.27) @ Para-aminobenzoate synthase, amidotransferase component (EC 2.6.1.85)
Leifsonia poae_VKM	Amino Acids synthesis	EC 5.1.1	1.15	Diaminopimelate epimerase (EC 5.1.1.7)
Leifsonia poae_VKM	Amino Acids synthesis	EC 5.3.1	2.3	Phosphoribosylformimino-5-aminoimidazole carboxamide ribotide isomerase (EC 5.3.1.16) @ Acting phosphoribosylanthranilate isomerase (EC 5.3.1.24)
Leifsonia poae_VKM	Amino Acids synthesis	EC 5.4.3	1.15	Glutamate-1-semialdehyde 2,1-aminomutase (EC 5.4.3.8)
Leifsonia poae_VKM	Amino Acids synthesis	EC 5.4.99	1.15	N5-carboxyaminoimidazole ribonucleotide mutase (EC 5.4.99.18)
Leifsonia poae_VKM	Amino Acids synthesis	EC 6.3.1	1.15	L-cysteine:1D-myo-inosityl 2-amino-2-deoxy-alpha-D-glucopyranoside ligase MshC (EC 6.3.1.13)
Leifsonia poae_VKM	Amino Acids synthesis	EC 6.3.2	1.15	Phosphoribosylaminoimidazole-succinocarboxamide synthase (EC 6.3.2.6)
Leifsonia poae_VKM	Amino Acids synthesis	EC 6.3.4	1.15	N5-carboxyaminoimidazole ribonucleotide synthase (EC 6.3.4.18)
Leifsonia poae_VKM	Fatty Acid Biosynthesis	EC 1.3.3	1.15	Fatty-acyl-CoA oxidase (EC 1.3.3.6), related to yeast fatty acid beta-oxidation enzyme POX1
Leifsonia poae_VKM	Fatty Acid Biosynthesis	EC 6.2.1	3.45	Long-chain-fatty-acid--CoA ligase (EC 6.2.1.3)
Leifsonia poae_VKM	Fatty Acid Biosynthesis	EC 6.2.1	2.3	Long-chain-fatty-acid--CoA ligase (EC 6.2.1.3) @ Long-chain fatty-acid-CoA ligase (EC 6.2.1.3), Mycobacterial subgroup FadD15
Leifsonia poae_VKM	Monosaccharides	EC 1.1.1	2.3	Inosine-5'-monophosphate dehydrogenase (EC 1.1.1.205) / CBS domain
Leifsonia poae_VKM	Monosaccharides	EC 1.1.1	1.15	Inosine-5'-monophosphate dehydrogenase, catalytic domain (EC 1.1.1.205)
Leifsonia poae_VKM	Monosaccharides	EC 1.14.13	1.15	Cyclohexanone monooxygenase (EC 1.14.13.22)
Leifsonia poae_VKM	Monosaccharides	EC 1.14.13	1.15	Nitrilotriacetate monooxygenase component A (EC 1.14.13.-)
Leifsonia poae_VKM	Monosaccharides	EC 1.14.14	2.3	Alkanal monooxygenase alpha chain (EC 1.14.14.3)
Leifsonia poae_VKM	Monosaccharides	EC 1.4.3	1.15	Monoamine/putrescine oxidase (EC 1.4.3.10)
Leifsonia poae_VKM	Monosaccharides	EC 2.7.4	1.15	Thiamine-monophosphate kinase (EC 2.7.4.16)
Leifsonia poae_VKM	Monosaccharides	EC 3.1.1	2.3	Lysophospholipase (EC 3.1.1.5); Monoglyceride lipase (EC 3.1.1.23)
Leifsonia poae_VKM	Monosaccharides	EC 3.1.3	1.15	Inositol-1-monophosphatase (EC 3.1.3.25)
Leifsonia poae_VKM	Monosaccharides	EC 4.6.1	1.15	Cyclic pyranopterin monophosphate synthase (EC 4.6.1.17)
Leifsonia poae_VKM	Nitrogen Metabolism	EC 3.1.3	1.15	4-nitrophenylphosphatase (EC 3.1.3.41)
Leifsonia poae_VKM	Protein degradation	EC 3.4.21	3.45	ATP-dependent Clp protease proteolytic subunit ClpP (EC 3.4.21.92)
Leifsonia poae_VKM	Protein degradation	EC 3.4.21	1.15	Protease II (EC 3.4.21.83)
Leifsonia poae_VKM	Protein degradation	EC 3.4.21	1.15	SOS-response repressor and protease LexA (EC 3.4.21.88)
Leifsonia_flava_SYP-B2174	Amino Acids synthesis	EC 1.1.1	1.23	2,5-diamino-6-ribosylamino-pyrimidinone 5-phosphate reductase (EC 1.1.1.302) homolog
Leifsonia_flava_SYP-B2174	Amino Acids synthesis	EC 1.1.1	1.23	Diaminohydroxyphosphoribosylaminopyrimidine deaminase (EC 3.5.4.26) / 5-amino-6-(5-phosphoribosylamino)uracil reductase (EC 1.1.1.193)
Leifsonia_flava_SYP-B2174	Amino Acids synthesis	EC 1.4.1	2.47	Branched-chain amino acid dehydrogenase [deaminating] (EC 1.4.1.9)(EC 1.4.1.23)
Leifsonia_flava_SYP-B2174	Amino Acids synthesis	EC 2.1.2	1.23	Aminomethyltransferase (glycine cleavage system T protein) (EC 2.1.2.10)
Leifsonia_flava_SYP-B2174	Amino Acids synthesis	EC 2.1.2	1.23	IMP cyclohydrolase (EC 3.5.4.10) / Phosphoribosylaminoimidazolecarboxamide formyltransferase (EC 2.1.2.3)
Leifsonia_flava_SYP-B2174	Amino Acids synthesis	EC 2.6.1	1.23	Anthranilate synthase, amidotransferase component (EC 4.1.3.27) @ Para-aminobenzoate synthase, amidotransferase component (EC 2.6.1.85)
Leifsonia_flava_SYP-B2174	Amino Acids synthesis	EC 2.6.1	1.23	Aspartate aminotransferase (AspB-14) (EC 2.6.1.1)
Leifsonia_flava_SYP-B2174	Amino Acids synthesis	EC 2.6.1	2.47	Aspartate aminotransferase (EC 2.6.1.1)
Leifsonia_flava_SYP-B2174	Amino Acids synthesis	EC 2.6.1	1.23	Biosynthetic Aromatic amino acid aminotransferase beta (EC 2.6.1.57)
Leifsonia_flava_SYP-B2174	Amino Acids synthesis	EC 2.6.1	1.23	Branched-chain amino acid aminotransferase (EC 2.6.1.42)
Leifsonia_flava_SYP-B2174	Amino Acids synthesis	EC 2.6.1	1.23	Diaminobutyrate--2-oxoglutarate transaminase (EC 2.6.1.76)
Leifsonia_flava_SYP-B2174	Amino Acids synthesis	EC 2.6.1	2.47	Gamma-aminobutyrate:alpha-ketoglutarate aminotransferase (EC 2.6.1.19)
Leifsonia_flava_SYP-B2174	Amino Acids synthesis	EC 2.6.1	1.23	Glutamine--fructose-6-phosphate aminotransferase [isomerizing] (EC 2.6.1.16)
Leifsonia_flava_SYP-B2174	Amino Acids synthesis	EC 2.6.1	1.23	Histidinol-phosphate aminotransferase (EC 2.6.1.9)
Leifsonia_flava_SYP-B2174	Amino Acids synthesis	EC 2.6.1	1.23	N-acetylornithine aminotransferase (EC 2.6.1.11)
Leifsonia_flava_SYP-B2174	Amino Acids synthesis	EC 2.6.1	1.23	N-succinyl-L,L-diaminopimelate aminotransferase (EC 2.6.1.17), type 2
Leifsonia_flava_SYP-B2174	Amino Acids synthesis	EC 2.6.1	1.23	Omega-amino acid--pyruvate aminotransferase (EC 2.6.1.18)
Leifsonia_flava_SYP-B2174	Amino Acids synthesis	EC 2.6.1	1.23	Ornithine aminotransferase (EC 2.6.1.13)
Leifsonia_flava_SYP-B2174	Amino Acids synthesis	EC 2.6.1	1.23	Para-aminobenzoate synthase, aminase component (EC 2.6.1.85)
Leifsonia_flava_SYP-B2174	Amino Acids synthesis	EC 2.6.1	1.23	Phosphoserine aminotransferase (EC 2.6.1.52)
Leifsonia_flava_SYP-B2174	Amino Acids synthesis	EC 2.6.1	4.94	Transcriptional regulator, GntR family domain / Aspartate aminotransferase (EC 2.6.1.1)
Leifsonia_flava_SYP-B2174	Amino Acids synthesis	EC 2.7.6	1.23	2-amino-4-hydroxy-6-hydroxymethyldihydropteridine pyrophosphokinase (EC 2.7.6.3)
Leifsonia_flava_SYP-B2174	Amino Acids synthesis	EC 3.4.11	1.23	Aspartyl aminopeptidase (EC 3.4.11.21)
Leifsonia_flava_SYP-B2174	Amino Acids synthesis	EC 3.4.11	2.47	Cytosol aminopeptidase PepA (EC 3.4.11.1)
Leifsonia_flava_SYP-B2174	Amino Acids synthesis	EC 3.4.11	2.47	Membrane alanine aminopeptidase N (EC 3.4.11.2)
Leifsonia_flava_SYP-B2174	Amino Acids synthesis	EC 3.4.11	2.47	Methionine aminopeptidase (EC 3.4.11.18)
Leifsonia_flava_SYP-B2174	Amino Acids synthesis	EC 3.4.11	1.23	Xaa-Pro aminopeptidase (EC 3.4.11.9)
Leifsonia_flava_SYP-B2174	Amino Acids synthesis	EC 3.5.1	1.23	N-acyl-L-amino acid amidohydrolase (EC 3.5.1.14)
Leifsonia_flava_SYP-B2174	Amino Acids synthesis	EC 3.5.1	1.23	N-succinyl-L,L-diaminopimelate desuccinylase (EC 3.5.1.18)
Leifsonia_flava_SYP-B2174	Amino Acids synthesis	EC 3.5.3	1.23	N(omega),N(omega)-dimethylarginine dimethylaminohydrolase (EC 3.5.3.18)
Leifsonia_flava_SYP-B2174	Amino Acids synthesis	EC 3.5.3	1.23	NG,NG-dimethylarginine dimethylaminohydrolase 1 (EC 3.5.3.18)
Leifsonia_flava_SYP-B2174	Amino Acids synthesis	EC 3.5.4	1.23	Diaminohydroxyphosphoribosylaminopyrimidine deaminase (EC 3.5.4.26) / 5-amino-6-(5-phosphoribosylamino)uracil reductase (EC 1.1.1.193)
Leifsonia_flava_SYP-B2174	Amino Acids synthesis	EC 3.5.4	1.23	IMP cyclohydrolase (EC 3.5.4.10) / Phosphoribosylaminoimidazolecarboxamide formyltransferase (EC 2.1.2.3)
Leifsonia_flava_SYP-B2174	Amino Acids synthesis	EC 4.1.1	1.23	2-amino-3-carboxymuconate-6-semialdehyde decarboxylase (EC 4.1.1.45)
Leifsonia_flava_SYP-B2174	Amino Acids synthesis	EC 4.1.1	1.23	Aromatic-L-amino-acid decarboxylase (EC 4.1.1.28)
Leifsonia_flava_SYP-B2174	Amino Acids synthesis	EC 4.1.1	1.23	Diaminopimelate decarboxylase (EC 4.1.1.20)
Leifsonia_flava_SYP-B2174	Amino Acids synthesis	EC 4.1.3	1.23	Aminodeoxychorismate lyase (EC 4.1.3.38)
Leifsonia_flava_SYP-B2174	Amino Acids synthesis	EC 4.1.3	1.23	Anthranilate synthase, amidotransferase component (EC 4.1.3.27) @ Para-aminobenzoate synthase, amidotransferase component (EC 2.6.1.85)
Leifsonia_flava_SYP-B2174	Amino Acids synthesis	EC 5.1.1	1.23	Diaminopimelate epimerase (EC 5.1.1.7)
Leifsonia_flava_SYP-B2174	Amino Acids synthesis	EC 5.3.1	2.47	Phosphoribosylformimino-5-aminoimidazole carboxamide ribotide isomerase (EC 5.3.1.16) @ Acting phosphoribosylanthranilate isomerase (EC 5.3.1.24)
Leifsonia_flava_SYP-B2174	Amino Acids synthesis	EC 5.4.3	1.23	Glutamate-1-semialdehyde 2,1-aminomutase (EC 5.4.3.8)
Leifsonia_flava_SYP-B2174	Amino Acids synthesis	EC 5.4.99	1.23	N5-carboxyaminoimidazole ribonucleotide mutase (EC 5.4.99.18)
Leifsonia_flava_SYP-B2174	Amino Acids synthesis	EC 6.3.2	1.23	Phosphoribosylaminoimidazole-succinocarboxamide synthase (EC 6.3.2.6)
Leifsonia_flava_SYP-B2174	Amino Acids synthesis	EC 6.3.4	1.23	N5-carboxyaminoimidazole ribonucleotide synthase (EC 6.3.4.18)
Leifsonia_flava_SYP-B2174	Fatty Acid Biosynthesis	EC 1.3.3	1.23	Fatty-acyl-CoA oxidase (EC 1.3.3.6), related to yeast fatty acid beta-oxidation enzyme POX1
Leifsonia_flava_SYP-B2174	Fatty Acid Biosynthesis	EC 2.1.1	1.23	Cyclopropane-fatty-acyl-phospholipid synthase (EC 2.1.1.79)
Leifsonia_flava_SYP-B2174	Fatty Acid Biosynthesis	EC 6.2.1	4.94	Long-chain-fatty-acid--CoA ligase (EC 6.2.1.3)
Leifsonia_flava_SYP-B2174	Fatty Acid Biosynthesis	EC 6.2.1	2.47	Long-chain-fatty-acid--CoA ligase (EC 6.2.1.3) @ Long-chain fatty-acid-CoA ligase (EC 6.2.1.3), Mycobacterial subgroup FadD15
Leifsonia_flava_SYP-B2174	Monosaccharides	EC 1.1.1	2.47	Inosine-5'-monophosphate dehydrogenase (EC 1.1.1.205) / CBS domain
Leifsonia_flava_SYP-B2174	Monosaccharides	EC 1.1.1	1.23	Inosine-5'-monophosphate dehydrogenase, catalytic domain (EC 1.1.1.205)
Leifsonia_flava_SYP-B2174	Monosaccharides	EC 1.14.14	1.23	Alkanal monooxygenase alpha chain (EC 1.14.14.3)
Leifsonia_flava_SYP-B2174	Monosaccharides	EC 1.4.3	1.23	Monoamine/putrescine oxidase (EC 1.4.3.10)
Leifsonia_flava_SYP-B2174	Monosaccharides	EC 2.7.4	1.23	Thiamine-monophosphate kinase (EC 2.7.4.16)
Leifsonia_flava_SYP-B2174	Monosaccharides	EC 3.1.1	2.47	Lysophospholipase (EC 3.1.1.5); Monoglyceride lipase (EC 3.1.1.23)
Leifsonia_flava_SYP-B2174	Monosaccharides	EC 3.1.3	2.47	Fructose-1,6-bisphosphatase, Mycobacterial type SUP1 (EC 3.1.3.11); Sugar phosphatase SUP1 (EC 3.1.3.23)
Leifsonia_flava_SYP-B2174	Monosaccharides	EC 3.1.3	1.23	Inositol-1-monophosphatase (EC 3.1.3.25)
Leifsonia_flava_SYP-B2174	Monosaccharides	EC 4.6.1	1.23	Cyclic pyranopterin monophosphate synthase (EC 4.6.1.17)
Leifsonia_flava_SYP-B2174	Nitrogen Metabolism	EC 3.1.3	1.23	4-nitrophenylphosphatase (EC 3.1.3.41)
Leifsonia_flava_SYP-B2174	Protein degradation	EC 3.4.21	4.94	ATP-dependent Clp protease proteolytic subunit ClpP (EC 3.4.21.92)
Leifsonia_flava_SYP-B2174	Protein degradation	EC 3.4.21	1.23	Protease II (EC 3.4.21.83)
Leifsonia_flava_SYP-B2174	Protein degradation	EC 3.4.21	1.23	SOS-response repressor and protease LexA (EC 3.4.21.88)
Rosenbergiella australiborealis	Amino Acids synthesis	EC 1.1.1	1.22	Diaminohydroxyphosphoribosylaminopyrimidine deaminase (EC 3.5.4.26) / 5-amino-6-(5-phosphoribosylamino)uracil reductase (EC 1.1.1.193)
Rosenbergiella australiborealis	Amino Acids synthesis	EC 1.1.1	1.22	UDP-4-amino-4-deoxy-L-arabinose formyltransferase (EC 2.1.2.13) / UDP-glucuronic acid oxidase (UDP-4-keto-hexauronic acid decarboxylating) (EC 1.1.1.305)
Rosenbergiella australiborealis	Amino Acids synthesis	EC 1.2.1	1.22	4-aminobutyraldehyde dehydrogenase (EC 1.2.1.19)
Rosenbergiella australiborealis	Amino Acids synthesis	EC 1.4.99	2.44	D-amino acid dehydrogenase (EC 1.4.99.6)
Rosenbergiella australiborealis	Amino Acids synthesis	EC 2.1.1	1.22	tRNA (5-methylaminomethyl-2-thiouridylate)-methyltransferase (EC 2.1.1.61) / FAD-dependent cmnm(5)s(2)U34 oxidoreductase
Rosenbergiella australiborealis	Amino Acids synthesis	EC 2.1.2	1.22	Aminomethyltransferase (glycine cleavage system T protein) (EC 2.1.2.10)
Rosenbergiella australiborealis	Amino Acids synthesis	EC 2.1.2	1.22	IMP cyclohydrolase (EC 3.5.4.10) / Phosphoribosylaminoimidazolecarboxamide formyltransferase (EC 2.1.2.3)
Rosenbergiella australiborealis	Amino Acids synthesis	EC 2.1.2	1.22	UDP-4-amino-4-deoxy-L-arabinose formyltransferase (EC 2.1.2.13) / UDP-glucuronic acid oxidase (UDP-4-keto-hexauronic acid decarboxylating) (EC 1.1.1.305)
Rosenbergiella australiborealis	Amino Acids synthesis	EC 2.3.1	1.22	8-amino-7-oxononanoate synthase (EC 2.3.1.47)
Rosenbergiella australiborealis	Amino Acids synthesis	EC 2.4.1	1.22	Lipopolysaccharide N-acetylmannosaminouronosyltransferase (EC 2.4.1.180)
Rosenbergiella australiborealis	Amino Acids synthesis	EC 2.4.2	1.22	Undecaprenyl phosphate-alpha-4-amino-4-deoxy-L-arabinose arabinosyl transferase (EC 2.4.2.43) @ Polymyxin resistance protein PmrK
Rosenbergiella australiborealis	Amino Acids synthesis	EC 2.6.1	1.22	Adenosylmethionine-8-amino-7-oxononanoate aminotransferase (EC 2.6.1.62)
Rosenbergiella australiborealis	Amino Acids synthesis	EC 2.6.1	1.22	Aspartate aminotransferase (AspB-4) (EC 2.6.1.1)
Rosenbergiella australiborealis	Amino Acids synthesis	EC 2.6.1	1.22	Aspartate aminotransferase (EC 2.6.1.1)
Rosenbergiella australiborealis	Amino Acids synthesis	EC 2.6.1	1.22	Biosynthetic Aromatic amino acid aminotransferase alpha (EC 2.6.1.57)
Rosenbergiella australiborealis	Amino Acids synthesis	EC 2.6.1	1.22	Branched-chain amino acid aminotransferase (EC 2.6.1.42)
Rosenbergiella australiborealis	Amino Acids synthesis	EC 2.6.1	1.22	Diaminobutyrate--2-oxoglutarate aminotransferase (EC 2.6.1.76)
Rosenbergiella australiborealis	Amino Acids synthesis	EC 2.6.1	2.44	Gamma-aminobutyrate:alpha-ketoglutarate aminotransferase (EC 2.6.1.19)
Rosenbergiella australiborealis	Amino Acids synthesis	EC 2.6.1	1.22	Glutamine--fructose-6-phosphate aminotransferase [isomerizing] (EC 2.6.1.16)
Rosenbergiella australiborealis	Amino Acids synthesis	EC 2.6.1	1.22	Histidinol-phosphate aminotransferase (EC 2.6.1.9)
Rosenbergiella australiborealis	Amino Acids synthesis	EC 2.6.1	2.44	N-acetylornithine aminotransferase (EC 2.6.1.11) @ N-succinyl-L,L-diaminopimelate aminotransferase (EC 2.6.1.17)
Rosenbergiella australiborealis	Amino Acids synthesis	EC 2.6.1	1.22	Para-aminobenzoate synthase, amidotransferase component (EC 2.6.1.85)
Rosenbergiella australiborealis	Amino Acids synthesis	EC 2.6.1	1.22	Para-aminobenzoate synthase, aminase component (EC 2.6.1.85)
Rosenbergiella australiborealis	Amino Acids synthesis	EC 2.6.1	1.22	Phosphoserine aminotransferase (EC 2.6.1.52)
Rosenbergiella australiborealis	Amino Acids synthesis	EC 2.6.1	1.22	Putrescine aminotransferase (EC 2.6.1.82)
Rosenbergiella australiborealis	Amino Acids synthesis	EC 2.6.1	2.44	Serine--pyruvate aminotransferase (EC 2.6.1.51) / L-alanine:glyoxylate aminotransferase (EC 2.6.1.44)
Rosenbergiella australiborealis	Amino Acids synthesis	EC 2.6.1	3.66	Transcriptional regulator, GntR family domain / Aspartate aminotransferase (EC 2.6.1.1)
Rosenbergiella australiborealis	Amino Acids synthesis	EC 2.6.1	1.22	UDP-4-amino-4-deoxy-L-arabinose--oxoglutarate aminotransferase (EC 2.6.1.87)
Rosenbergiella australiborealis	Amino Acids synthesis	EC 2.6.1	1.22	dTDP-4-amino-4,6-dideoxygalactose transaminase (EC 2.6.1.59)
Rosenbergiella australiborealis	Amino Acids synthesis	EC 2.7.6	1.22	2-amino-4-hydroxy-6-hydroxymethyldihydropteridine pyrophosphokinase (EC 2.7.6.3)
Rosenbergiella australiborealis	Amino Acids synthesis	EC 3.1.1	1.22	D-aminoacyl-tRNA deacylase (EC 3.1.1.96)
Rosenbergiella australiborealis	Amino Acids synthesis	EC 3.4.11	1.22	Cytosol aminopeptidase PepA (EC 3.4.11.1)
Rosenbergiella australiborealis	Amino Acids synthesis	EC 3.4.11	1.22	Membrane alanine aminopeptidase N (EC 3.4.11.2)
Rosenbergiella australiborealis	Amino Acids synthesis	EC 3.4.11	1.22	Methionine aminopeptidase (EC 3.4.11.18)
Rosenbergiella australiborealis	Amino Acids synthesis	EC 3.4.11	1.22	Xaa-Pro aminopeptidase (EC 3.4.11.9)
Rosenbergiella australiborealis	Amino Acids synthesis	EC 3.5.1	1.22	N-acetyl-L,L-diaminopimelate deacetylase (EC 3.5.1.47)
Rosenbergiella australiborealis	Amino Acids synthesis	EC 3.5.1	1.22	N-carbamoyl-L-amino acid hydrolase (EC 3.5.1.87)
Rosenbergiella australiborealis	Amino Acids synthesis	EC 3.5.1	1.22	N-succinyl-L,L-diaminopimelate desuccinylase (EC 3.5.1.18)
Rosenbergiella australiborealis	Amino Acids synthesis	EC 3.5.4	1.22	Diaminohydroxyphosphoribosylaminopyrimidine deaminase (EC 3.5.4.26) / 5-amino-6-(5-phosphoribosylamino)uracil reductase (EC 1.1.1.193)
Rosenbergiella australiborealis	Amino Acids synthesis	EC 3.5.4	1.22	Guanine deaminase (EC 3.5.4.3); Hydroxydechloroatrazine ethylaminohydrolase (EC 3.5.99.3)
Rosenbergiella australiborealis	Amino Acids synthesis	EC 3.5.4	1.22	IMP cyclohydrolase (EC 3.5.4.10) / Phosphoribosylaminoimidazolecarboxamide formyltransferase (EC 2.1.2.3)
Rosenbergiella australiborealis	Amino Acids synthesis	EC 3.5.99	1.22	Guanine deaminase (EC 3.5.4.3); Hydroxydechloroatrazine ethylaminohydrolase (EC 3.5.99.3)
Rosenbergiella australiborealis	Amino Acids synthesis	EC 4.1.1	1.22	Diaminopimelate decarboxylase (EC 4.1.1.20)
Rosenbergiella australiborealis	Amino Acids synthesis	EC 4.1.1	1.22	L-2,4-diaminobutyrate decarboxylase (EC 4.1.1.86)
Rosenbergiella australiborealis	Amino Acids synthesis	EC 4.1.3	1.22	Aminodeoxychorismate lyase (EC 4.1.3.38)
Rosenbergiella australiborealis	Amino Acids synthesis	EC 5.1.1	1.22	Diaminopimelate epimerase (EC 5.1.1.7)
Rosenbergiella australiborealis	Amino Acids synthesis	EC 5.3.1	1.22	Phosphoribosylformimino-5-aminoimidazole carboxamide ribotide isomerase (EC 5.3.1.16)
Rosenbergiella australiborealis	Amino Acids synthesis	EC 5.4.3	1.22	Glutamate-1-semialdehyde 2,1-aminomutase (EC 5.4.3.8)
Rosenbergiella australiborealis	Amino Acids synthesis	EC 5.4.3	1.22	Lysine 2,3-aminomutase (EC 5.4.3.2)
Rosenbergiella australiborealis	Amino Acids synthesis	EC 5.4.99	1.22	N5-carboxyaminoimidazole ribonucleotide mutase (EC 5.4.99.18)
Rosenbergiella australiborealis	Amino Acids synthesis	EC 6.3.2	1.22	Phosphoribosylaminoimidazole-succinocarboxamide synthase (EC 6.3.2.6)
Rosenbergiella australiborealis	Amino Acids synthesis	EC 6.3.2	1.22	UDP-N-acetylmuramate:L-alanyl-gamma-D-glutamyl-meso-diaminopimelate ligase (EC 6.3.2.-)
Rosenbergiella australiborealis	Amino Acids synthesis	EC 6.3.2	1.22	UDP-N-acetylmuramoyl-dipeptide--2,6-diaminopimelate ligase (EC 6.3.2.13)
Rosenbergiella australiborealis	Amino Acids synthesis	EC 6.3.4	1.22	N5-carboxyaminoimidazole ribonucleotide synthase (EC 6.3.4.18)
Rosenbergiella australiborealis	Fatty Acid Biosynthesis	EC 2.1.1	1.22	Cyclopropane-fatty-acyl-phospholipid synthase (EC 2.1.1.79)
Rosenbergiella australiborealis	Fatty Acid Biosynthesis	EC 6.2.1	1.22	Long-chain-fatty-acid--CoA ligase (EC 6.2.1.3)
Rosenbergiella australiborealis	Monosaccharides	EC 1.1.1	1.22	Inosine-5'-monophosphate dehydrogenase (EC 1.1.1.205) / CBS domain
Rosenbergiella australiborealis	Monosaccharides	EC 1.14.13	1.22	Nitrilotriacetate monooxygenase component B (EC 1.14.13.-)
Rosenbergiella australiborealis	Monosaccharides	EC 1.14.14	2.44	FMNH2-dependent alkanesulfonate monooxygenase (EC 1.14.14.5)
Rosenbergiella australiborealis	Monosaccharides	EC 1.14.99	1.22	Pyrimidine monooxygenase RutA (EC 1.14.99.46)
Rosenbergiella australiborealis	Monosaccharides	EC 2.7.4	1.22	Thiamine-monophosphate kinase (EC 2.7.4.16)
Rosenbergiella australiborealis	Monosaccharides	EC 3.1.3	1.22	Inositol-1-monophosphatase (EC 3.1.3.25)
Rosenbergiella australiborealis	Monosaccharides	EC 3.1.3	1.22	Sugar phosphatase YidA (EC 3.1.3.23)
Rosenbergiella australiborealis	Monosaccharides	EC 3.2.2	2.44	Pyrimidine/purine nucleotide 5'-monophosphate nucleosidase PpnN (EC 3.2.2.4) (EC 3.2.2.10)
Rosenbergiella australiborealis	Monosaccharides	EC 4.6.1	1.22	Cyclic pyranopterin monophosphate synthase (EC 4.6.1.17)
Rosenbergiella australiborealis	Nitrogen Metabolism	EC 2.7.13	1.22	Nitrogen regulation protein NtrB (EC 2.7.13.3)
Rosenbergiella australiborealis	Protein degradation	EC 3.4.21	1.22	ATP-dependent Clp protease proteolytic subunit ClpP (EC 3.4.21.92)
Rosenbergiella australiborealis	Protein degradation	EC 3.4.21	1.22	ATP-dependent protease La (EC 3.4.21.53) Type I
Rosenbergiella australiborealis	Protein degradation	EC 3.4.21	1.22	Possible protease sohB (EC 3.4.21.-)
Rosenbergiella australiborealis	Protein degradation	EC 3.4.21	1.22	Protease II (EC 3.4.21.83)
Rosenbergiella australiborealis	Protein degradation	EC 3.4.21	1.22	Rhomboid protease GlpG (EC 3.4.21.105)
Rosenbergiella australiborealis	Protein degradation	EC 3.4.21	1.22	SOS-response repressor and protease LexA (EC 3.4.21.88)
Rosenbergiella australiborealis	Protein degradation	EC 3.4.21	1.22	Tail-specific protease precursor (EC 3.4.21.102)
Rosenbergiella australiborealis	Protein degradation	EC 3.4.25	1.22	ATP-dependent protease subunit HslV (EC 3.4.25.2)
Rosenbergiella collisarenosi	Amino Acids synthesis	EC 1.1.1	1.15	Diaminohydroxyphosphoribosylaminopyrimidine deaminase (EC 3.5.4.26) / 5-amino-6-(5-phosphoribosylamino)uracil reductase (EC 1.1.1.193)
Rosenbergiella collisarenosi	Amino Acids synthesis	EC 1.1.1	1.15	UDP-4-amino-4-deoxy-L-arabinose formyltransferase (EC 2.1.2.13) / UDP-glucuronic acid oxidase (UDP-4-keto-hexauronic acid decarboxylating) (EC 1.1.1.305)
Rosenbergiella collisarenosi	Amino Acids synthesis	EC 1.2.1	1.15	4-aminobutyraldehyde dehydrogenase (EC 1.2.1.19)
Rosenbergiella collisarenosi	Amino Acids synthesis	EC 1.4.99	1.15	D-amino acid dehydrogenase (EC 1.4.99.6)
Rosenbergiella collisarenosi	Amino Acids synthesis	EC 2.1.1	1.15	tRNA (5-methylaminomethyl-2-thiouridylate)-methyltransferase (EC 2.1.1.61) / FAD-dependent cmnm(5)s(2)U34 oxidoreductase
Rosenbergiella collisarenosi	Amino Acids synthesis	EC 2.1.2	1.15	Aminomethyltransferase (glycine cleavage system T protein) (EC 2.1.2.10)
Rosenbergiella collisarenosi	Amino Acids synthesis	EC 2.1.2	1.15	IMP cyclohydrolase (EC 3.5.4.10) / Phosphoribosylaminoimidazolecarboxamide formyltransferase (EC 2.1.2.3)
Rosenbergiella collisarenosi	Amino Acids synthesis	EC 2.1.2	1.15	UDP-4-amino-4-deoxy-L-arabinose formyltransferase (EC 2.1.2.13) / UDP-glucuronic acid oxidase (UDP-4-keto-hexauronic acid decarboxylating) (EC 1.1.1.305)
Rosenbergiella collisarenosi	Amino Acids synthesis	EC 2.3.1	1.15	8-amino-7-oxononanoate synthase (EC 2.3.1.47)
Rosenbergiella collisarenosi	Amino Acids synthesis	EC 2.4.1	1.15	Lipopolysaccharide N-acetylmannosaminouronosyltransferase (EC 2.4.1.180)
Rosenbergiella collisarenosi	Amino Acids synthesis	EC 2.4.2	1.15	Undecaprenyl phosphate-alpha-4-amino-4-deoxy-L-arabinose arabinosyl transferase (EC 2.4.2.43) @ Polymyxin resistance protein PmrK
Rosenbergiella collisarenosi	Amino Acids synthesis	EC 2.6.1	1.15	Adenosylmethionine-8-amino-7-oxononanoate aminotransferase (EC 2.6.1.62)
Rosenbergiella collisarenosi	Amino Acids synthesis	EC 2.6.1	1.15	Aspartate aminotransferase (AspB-4) (EC 2.6.1.1)
Rosenbergiella collisarenosi	Amino Acids synthesis	EC 2.6.1	1.15	Aspartate aminotransferase (EC 2.6.1.1)
Rosenbergiella collisarenosi	Amino Acids synthesis	EC 2.6.1	2.3	Biosynthetic Aromatic amino acid aminotransferase alpha (EC 2.6.1.57)
Rosenbergiella collisarenosi	Amino Acids synthesis	EC 2.6.1	1.15	Branched-chain amino acid aminotransferase (EC 2.6.1.42)
Rosenbergiella collisarenosi	Amino Acids synthesis	EC 2.6.1	1.15	Diaminobutyrate--2-oxoglutarate aminotransferase (EC 2.6.1.76)
Rosenbergiella collisarenosi	Amino Acids synthesis	EC 2.6.1	1.15	Gamma-aminobutyrate:alpha-ketoglutarate aminotransferase (EC 2.6.1.19)
Rosenbergiella collisarenosi	Amino Acids synthesis	EC 2.6.1	1.15	Glutamine--fructose-6-phosphate aminotransferase [isomerizing] (EC 2.6.1.16)
Rosenbergiella collisarenosi	Amino Acids synthesis	EC 2.6.1	1.15	Histidinol-phosphate aminotransferase (EC 2.6.1.9)
Rosenbergiella collisarenosi	Amino Acids synthesis	EC 2.6.1	2.3	N-acetylornithine aminotransferase (EC 2.6.1.11) @ N-succinyl-L,L-diaminopimelate aminotransferase (EC 2.6.1.17)
Rosenbergiella collisarenosi	Amino Acids synthesis	EC 2.6.1	1.15	Para-aminobenzoate synthase, amidotransferase component (EC 2.6.1.85)
Rosenbergiella collisarenosi	Amino Acids synthesis	EC 2.6.1	2.3	Para-aminobenzoate synthase, aminase component (EC 2.6.1.85)
Rosenbergiella collisarenosi	Amino Acids synthesis	EC 2.6.1	1.15	Phosphoserine aminotransferase (EC 2.6.1.52)
Rosenbergiella collisarenosi	Amino Acids synthesis	EC 2.6.1	1.15	Putrescine aminotransferase (EC 2.6.1.82)
Rosenbergiella collisarenosi	Amino Acids synthesis	EC 2.6.1	2.3	Serine--pyruvate aminotransferase (EC 2.6.1.51) / L-alanine:glyoxylate aminotransferase (EC 2.6.1.44)
Rosenbergiella collisarenosi	Amino Acids synthesis	EC 2.6.1	3.45	Transcriptional regulator, GntR family domain / Aspartate aminotransferase (EC 2.6.1.1)
Rosenbergiella collisarenosi	Amino Acids synthesis	EC 2.6.1	1.15	UDP-4-amino-4-deoxy-L-arabinose--oxoglutarate aminotransferase (EC 2.6.1.87)
Rosenbergiella collisarenosi	Amino Acids synthesis	EC 2.6.1	1.15	dTDP-4-amino-4,6-dideoxygalactose transaminase (EC 2.6.1.59)
Rosenbergiella collisarenosi	Amino Acids synthesis	EC 2.7.6	1.15	2-amino-4-hydroxy-6-hydroxymethyldihydropteridine pyrophosphokinase (EC 2.7.6.3)
Rosenbergiella collisarenosi	Amino Acids synthesis	EC 3.1.1	1.15	D-aminoacyl-tRNA deacylase (EC 3.1.1.96)
Rosenbergiella collisarenosi	Amino Acids synthesis	EC 3.4.11	1.15	Cytosol aminopeptidase PepA (EC 3.4.11.1)
Rosenbergiella collisarenosi	Amino Acids synthesis	EC 3.4.11	1.15	Membrane alanine aminopeptidase N (EC 3.4.11.2)
Rosenbergiella collisarenosi	Amino Acids synthesis	EC 3.4.11	1.15	Methionine aminopeptidase (EC 3.4.11.18)
Rosenbergiella collisarenosi	Amino Acids synthesis	EC 3.4.11	1.15	Xaa-Pro aminopeptidase (EC 3.4.11.9)
Rosenbergiella collisarenosi	Amino Acids synthesis	EC 3.5.1	1.15	N-carbamoyl-L-amino acid hydrolase (EC 3.5.1.87)
Rosenbergiella collisarenosi	Amino Acids synthesis	EC 3.5.1	1.15	N-succinyl-L,L-diaminopimelate desuccinylase (EC 3.5.1.18)
Rosenbergiella collisarenosi	Amino Acids synthesis	EC 3.5.4	1.15	Diaminohydroxyphosphoribosylaminopyrimidine deaminase (EC 3.5.4.26) / 5-amino-6-(5-phosphoribosylamino)uracil reductase (EC 1.1.1.193)
Rosenbergiella collisarenosi	Amino Acids synthesis	EC 3.5.4	1.15	Guanine deaminase (EC 3.5.4.3); Hydroxydechloroatrazine ethylaminohydrolase (EC 3.5.99.3)
Rosenbergiella collisarenosi	Amino Acids synthesis	EC 3.5.4	1.15	IMP cyclohydrolase (EC 3.5.4.10) / Phosphoribosylaminoimidazolecarboxamide formyltransferase (EC 2.1.2.3)
Rosenbergiella collisarenosi	Amino Acids synthesis	EC 3.5.99	1.15	Guanine deaminase (EC 3.5.4.3); Hydroxydechloroatrazine ethylaminohydrolase (EC 3.5.99.3)
Rosenbergiella collisarenosi	Amino Acids synthesis	EC 4.1.1	1.15	Diaminopimelate decarboxylase (EC 4.1.1.20)
Rosenbergiella collisarenosi	Amino Acids synthesis	EC 4.1.1	1.15	L-2,4-diaminobutyrate decarboxylase (EC 4.1.1.86)
Rosenbergiella collisarenosi	Amino Acids synthesis	EC 4.1.1	1.15	Siderophore [Alcaligin-like] decarboxylase (EC 4.1.1.-) @ Siderophore biosynthesis L-2,4-diaminobutyrate decarboxylase
Rosenbergiella collisarenosi	Amino Acids synthesis	EC 4.1.3	1.15	Aminodeoxychorismate lyase (EC 4.1.3.38)
Rosenbergiella collisarenosi	Amino Acids synthesis	EC 5.1.1	1.15	Diaminopimelate epimerase (EC 5.1.1.7)
Rosenbergiella collisarenosi	Amino Acids synthesis	EC 5.3.1	1.15	Phosphoribosylformimino-5-aminoimidazole carboxamide ribotide isomerase (EC 5.3.1.16)
Rosenbergiella collisarenosi	Amino Acids synthesis	EC 5.4.3	1.15	Glutamate-1-semialdehyde 2,1-aminomutase (EC 5.4.3.8)
Rosenbergiella collisarenosi	Amino Acids synthesis	EC 5.4.3	1.15	Lysine 2,3-aminomutase (EC 5.4.3.2)
Rosenbergiella collisarenosi	Amino Acids synthesis	EC 5.4.99	1.15	N5-carboxyaminoimidazole ribonucleotide mutase (EC 5.4.99.18)
Rosenbergiella collisarenosi	Amino Acids synthesis	EC 6.3.2	1.15	Phosphoribosylaminoimidazole-succinocarboxamide synthase (EC 6.3.2.6)
Rosenbergiella collisarenosi	Amino Acids synthesis	EC 6.3.2	1.15	UDP-N-acetylmuramate:L-alanyl-gamma-D-glutamyl-meso-diaminopimelate ligase (EC 6.3.2.-)
Rosenbergiella collisarenosi	Amino Acids synthesis	EC 6.3.2	1.15	UDP-N-acetylmuramoyl-dipeptide--2,6-diaminopimelate ligase (EC 6.3.2.13)
Rosenbergiella collisarenosi	Amino Acids synthesis	EC 6.3.4	1.15	N5-carboxyaminoimidazole ribonucleotide synthase (EC 6.3.4.18)
Rosenbergiella collisarenosi	Fatty Acid Biosynthesis	EC 1.1.1	1.15	3-oxoacyl-[ACP] reductase (EC 1.1.1.100) FadG2, NOT involved in fatty acid synthesis
Rosenbergiella collisarenosi	Fatty Acid Biosynthesis	EC 2.1.1	1.15	Cyclopropane-fatty-acyl-phospholipid synthase (EC 2.1.1.79)
Rosenbergiella collisarenosi	Fatty Acid Biosynthesis	EC 6.2.1	1.15	Long-chain-fatty-acid--CoA ligase (EC 6.2.1.3)
Rosenbergiella collisarenosi	Monosaccharides	EC 1.1.1	1.15	Inosine-5'-monophosphate dehydrogenase (EC 1.1.1.205) / CBS domain
Rosenbergiella collisarenosi	Monosaccharides	EC 1.14.13	2.3	Nitrilotriacetate monooxygenase component A (EC 1.14.13.-)
Rosenbergiella collisarenosi	Monosaccharides	EC 1.14.13	1.15	Nitrilotriacetate monooxygenase component B (EC 1.14.13.-)
Rosenbergiella collisarenosi	Monosaccharides	EC 1.14.13	1.15	Siderophore [Alcaligin-like] biosynthetic enzyme (EC 1.14.13.59) @ Siderophore biosynthesis protein, monooxygenase
Rosenbergiella collisarenosi	Monosaccharides	EC 1.14.14	1.15	Alkanal monooxygenase alpha chain (EC 1.14.14.3)
Rosenbergiella collisarenosi	Monosaccharides	EC 1.14.14	2.3	FMNH2-dependent alkanesulfonate monooxygenase (EC 1.14.14.5)
Rosenbergiella collisarenosi	Monosaccharides	EC 1.14.99	1.15	Pyrimidine monooxygenase RutA (EC 1.14.99.46)
Rosenbergiella collisarenosi	Monosaccharides	EC 2.7.4	1.15	Thiamine-monophosphate kinase (EC 2.7.4.16)
Rosenbergiella collisarenosi	Monosaccharides	EC 3.1.3	1.15	Inositol-1-monophosphatase (EC 3.1.3.25)
Rosenbergiella collisarenosi	Monosaccharides	EC 3.1.3	1.15	Sugar phosphatase YidA (EC 3.1.3.23)
Rosenbergiella collisarenosi	Monosaccharides	EC 3.2.2	2.3	Pyrimidine/purine nucleotide 5'-monophosphate nucleosidase PpnN (EC 3.2.2.4) (EC 3.2.2.10)
Rosenbergiella collisarenosi	Monosaccharides	EC 4.6.1	1.15	Cyclic pyranopterin monophosphate synthase (EC 4.6.1.17)
Rosenbergiella collisarenosi	Nitrogen Metabolism	EC 2.7.13	1.15	Nitrogen regulation protein NtrB (EC 2.7.13.3)
Rosenbergiella collisarenosi	Protein degradation	EC 3.4.21	1.15	ATP-dependent Clp protease proteolytic subunit ClpP (EC 3.4.21.92)
Rosenbergiella collisarenosi	Protein degradation	EC 3.4.21	1.15	ATP-dependent protease La (EC 3.4.21.53) Type I
Rosenbergiella collisarenosi	Protein degradation	EC 3.4.21	1.15	Possible protease sohB (EC 3.4.21.-)
Rosenbergiella collisarenosi	Protein degradation	EC 3.4.21	1.15	Protease II (EC 3.4.21.83)
Rosenbergiella collisarenosi	Protein degradation	EC 3.4.21	1.15	Rhomboid protease GlpG (EC 3.4.21.105)
Rosenbergiella collisarenosi	Protein degradation	EC 3.4.21	1.15	SOS-response repressor and protease LexA (EC 3.4.21.88)
Rosenbergiella collisarenosi	Protein degradation	EC 3.4.21	1.15	Tail-specific protease precursor (EC 3.4.21.102)
Rosenbergiella collisarenosi	Protein degradation	EC 3.4.25	1.15	ATP-dependent protease subunit HslV (EC 3.4.25.2)
Rosenbergiella epipactidis	Amino Acids synthesis	EC 1.1.1	1.35	Diaminohydroxyphosphoribosylaminopyrimidine deaminase (EC 3.5.4.26) / 5-amino-6-(5-phosphoribosylamino)uracil reductase (EC 1.1.1.193)
Rosenbergiella epipactidis	Amino Acids synthesis	EC 1.2.1	1.35	4-aminobutyraldehyde dehydrogenase (EC 1.2.1.19)
Rosenbergiella epipactidis	Amino Acids synthesis	EC 1.4.99	2.7	D-amino acid dehydrogenase (EC 1.4.99.6)
Rosenbergiella epipactidis	Amino Acids synthesis	EC 2.1.1	1.35	tRNA (5-methylaminomethyl-2-thiouridylate)-methyltransferase (EC 2.1.1.61) / FAD-dependent cmnm(5)s(2)U34 oxidoreductase
Rosenbergiella epipactidis	Amino Acids synthesis	EC 2.1.2	1.35	Aminomethyltransferase (glycine cleavage system T protein) (EC 2.1.2.10)
Rosenbergiella epipactidis	Amino Acids synthesis	EC 2.1.2	1.35	IMP cyclohydrolase (EC 3.5.4.10) / Phosphoribosylaminoimidazolecarboxamide formyltransferase (EC 2.1.2.3)
Rosenbergiella epipactidis	Amino Acids synthesis	EC 2.3.1	1.35	8-amino-7-oxononanoate synthase (EC 2.3.1.47)
Rosenbergiella epipactidis	Amino Acids synthesis	EC 2.4.1	1.35	Lipopolysaccharide N-acetylmannosaminouronosyltransferase (EC 2.4.1.180)
Rosenbergiella epipactidis	Amino Acids synthesis	EC 2.6.1	1.35	Adenosylmethionine-8-amino-7-oxononanoate aminotransferase (EC 2.6.1.62)
Rosenbergiella epipactidis	Amino Acids synthesis	EC 2.6.1	1.35	Aspartate aminotransferase (EC 2.6.1.1)
Rosenbergiella epipactidis	Amino Acids synthesis	EC 2.6.1	1.35	Biosynthetic Aromatic amino acid aminotransferase alpha (EC 2.6.1.57)
Rosenbergiella epipactidis	Amino Acids synthesis	EC 2.6.1	1.35	Branched-chain amino acid aminotransferase (EC 2.6.1.42)
Rosenbergiella epipactidis	Amino Acids synthesis	EC 2.6.1	1.35	Diaminobutyrate--2-oxoglutarate aminotransferase (EC 2.6.1.76)
Rosenbergiella epipactidis	Amino Acids synthesis	EC 2.6.1	1.35	Gamma-aminobutyrate:alpha-ketoglutarate aminotransferase (EC 2.6.1.19)
Rosenbergiella epipactidis	Amino Acids synthesis	EC 2.6.1	1.35	Glutamine--fructose-6-phosphate aminotransferase [isomerizing] (EC 2.6.1.16)
Rosenbergiella epipactidis	Amino Acids synthesis	EC 2.6.1	1.35	Histidinol-phosphate aminotransferase (EC 2.6.1.9)
Rosenbergiella epipactidis	Amino Acids synthesis	EC 2.6.1	2.7	N-acetylornithine aminotransferase (EC 2.6.1.11) @ N-succinyl-L,L-diaminopimelate aminotransferase (EC 2.6.1.17)
Rosenbergiella epipactidis	Amino Acids synthesis	EC 2.6.1	1.35	Para-aminobenzoate synthase, amidotransferase component (EC 2.6.1.85)
Rosenbergiella epipactidis	Amino Acids synthesis	EC 2.6.1	1.35	Para-aminobenzoate synthase, aminase component (EC 2.6.1.85)
Rosenbergiella epipactidis	Amino Acids synthesis	EC 2.6.1	1.35	Phosphoserine aminotransferase (EC 2.6.1.52)
Rosenbergiella epipactidis	Amino Acids synthesis	EC 2.6.1	1.35	Putrescine aminotransferase (EC 2.6.1.82)
Rosenbergiella epipactidis	Amino Acids synthesis	EC 2.6.1	2.7	Serine--pyruvate aminotransferase (EC 2.6.1.51) / L-alanine:glyoxylate aminotransferase (EC 2.6.1.44)
Rosenbergiella epipactidis	Amino Acids synthesis	EC 2.6.1	1.35	Transcriptional regulator, GntR family domain / Aspartate aminotransferase (EC 2.6.1.1)
Rosenbergiella epipactidis	Amino Acids synthesis	EC 2.6.1	1.35	dTDP-4-amino-4,6-dideoxygalactose transaminase (EC 2.6.1.59)
Rosenbergiella epipactidis	Amino Acids synthesis	EC 2.7.6	1.35	2-amino-4-hydroxy-6-hydroxymethyldihydropteridine pyrophosphokinase (EC 2.7.6.3)
Rosenbergiella epipactidis	Amino Acids synthesis	EC 3.1.1	1.35	D-aminoacyl-tRNA deacylase (EC 3.1.1.96)
Rosenbergiella epipactidis	Amino Acids synthesis	EC 3.4.11	1.35	Cytosol aminopeptidase PepA (EC 3.4.11.1)
Rosenbergiella epipactidis	Amino Acids synthesis	EC 3.4.11	1.35	Membrane alanine aminopeptidase N (EC 3.4.11.2)
Rosenbergiella epipactidis	Amino Acids synthesis	EC 3.4.11	1.35	Methionine aminopeptidase (EC 3.4.11.18)
Rosenbergiella epipactidis	Amino Acids synthesis	EC 3.4.11	1.35	Xaa-Pro aminopeptidase (EC 3.4.11.9)
Rosenbergiella epipactidis	Amino Acids synthesis	EC 3.5.1	1.35	N-carbamoyl-L-amino acid hydrolase (EC 3.5.1.87)
Rosenbergiella epipactidis	Amino Acids synthesis	EC 3.5.1	1.35	N-succinyl-L,L-diaminopimelate desuccinylase (EC 3.5.1.18)
Rosenbergiella epipactidis	Amino Acids synthesis	EC 3.5.4	1.35	Diaminohydroxyphosphoribosylaminopyrimidine deaminase (EC 3.5.4.26) / 5-amino-6-(5-phosphoribosylamino)uracil reductase (EC 1.1.1.193)
Rosenbergiella epipactidis	Amino Acids synthesis	EC 3.5.4	1.35	IMP cyclohydrolase (EC 3.5.4.10) / Phosphoribosylaminoimidazolecarboxamide formyltransferase (EC 2.1.2.3)
Rosenbergiella epipactidis	Amino Acids synthesis	EC 4.1.1	1.35	Diaminopimelate decarboxylase (EC 4.1.1.20)
Rosenbergiella epipactidis	Amino Acids synthesis	EC 4.1.1	1.35	L-2,4-diaminobutyrate decarboxylase (EC 4.1.1.86)
Rosenbergiella epipactidis	Amino Acids synthesis	EC 4.1.1	1.35	Siderophore [Alcaligin-like] decarboxylase (EC 4.1.1.-) @ Siderophore biosynthesis L-2,4-diaminobutyrate decarboxylase
Rosenbergiella epipactidis	Amino Acids synthesis	EC 4.1.3	1.35	Aminodeoxychorismate lyase (EC 4.1.3.38)
Rosenbergiella epipactidis	Amino Acids synthesis	EC 5.1.1	1.35	Diaminopimelate epimerase (EC 5.1.1.7)
Rosenbergiella epipactidis	Amino Acids synthesis	EC 5.3.1	1.35	Phosphoribosylformimino-5-aminoimidazole carboxamide ribotide isomerase (EC 5.3.1.16)
Rosenbergiella epipactidis	Amino Acids synthesis	EC 5.4.3	1.35	Glutamate-1-semialdehyde 2,1-aminomutase (EC 5.4.3.8)
Rosenbergiella epipactidis	Amino Acids synthesis	EC 5.4.3	1.35	Lysine 2,3-aminomutase (EC 5.4.3.2)
Rosenbergiella epipactidis	Amino Acids synthesis	EC 5.4.99	1.35	N5-carboxyaminoimidazole ribonucleotide mutase (EC 5.4.99.18)
Rosenbergiella epipactidis	Amino Acids synthesis	EC 6.3.2	1.35	Phosphoribosylaminoimidazole-succinocarboxamide synthase (EC 6.3.2.6)
Rosenbergiella epipactidis	Amino Acids synthesis	EC 6.3.2	1.35	UDP-N-acetylmuramate:L-alanyl-gamma-D-glutamyl-meso-diaminopimelate ligase (EC 6.3.2.-)
Rosenbergiella epipactidis	Amino Acids synthesis	EC 6.3.2	1.35	UDP-N-acetylmuramoyl-dipeptide--2,6-diaminopimelate ligase (EC 6.3.2.13)
Rosenbergiella epipactidis	Amino Acids synthesis	EC 6.3.4	1.35	N5-carboxyaminoimidazole ribonucleotide synthase (EC 6.3.4.18)
Rosenbergiella epipactidis	Fatty Acid Biosynthesis	EC 2.1.1	1.35	Cyclopropane-fatty-acyl-phospholipid synthase (EC 2.1.1.79)
Rosenbergiella epipactidis	Fatty Acid Biosynthesis	EC 6.2.1	1.35	Long-chain-fatty-acid--CoA ligase (EC 6.2.1.3)
Rosenbergiella epipactidis	Monosaccharides	EC 1.1.1	1.35	Inosine-5'-monophosphate dehydrogenase (EC 1.1.1.205) / CBS domain
Rosenbergiella epipactidis	Monosaccharides	EC 1.14.13	1.35	Nitrilotriacetate monooxygenase component A (EC 1.14.13.-)
Rosenbergiella epipactidis	Monosaccharides	EC 1.14.13	1.35	Nitrilotriacetate monooxygenase component B (EC 1.14.13.-)
Rosenbergiella epipactidis	Monosaccharides	EC 1.14.13	1.35	Siderophore [Alcaligin-like] biosynthetic enzyme (EC 1.14.13.59) @ Siderophore biosynthesis protein, monooxygenase
Rosenbergiella epipactidis	Monosaccharides	EC 1.14.14	2.7	FMNH2-dependent alkanesulfonate monooxygenase (EC 1.14.14.5)
Rosenbergiella epipactidis	Monosaccharides	EC 2.7.4	1.35	Thiamine-monophosphate kinase (EC 2.7.4.16)
Rosenbergiella epipactidis	Monosaccharides	EC 3.1.3	1.35	Inositol-1-monophosphatase (EC 3.1.3.25)
Rosenbergiella epipactidis	Monosaccharides	EC 3.1.3	1.35	Sugar phosphatase YidA (EC 3.1.3.23)
Rosenbergiella epipactidis	Monosaccharides	EC 3.2.2	2.7	Pyrimidine/purine nucleotide 5'-monophosphate nucleosidase PpnN (EC 3.2.2.4) (EC 3.2.2.10)
Rosenbergiella epipactidis	Monosaccharides	EC 4.6.1	1.35	Cyclic pyranopterin monophosphate synthase (EC 4.6.1.17)
Rosenbergiella epipactidis	Nitrogen Metabolism	EC 2.7.13	1.35	Nitrogen regulation protein NtrB (EC 2.7.13.3)
Rosenbergiella epipactidis	Polysaccharides degradation	EC 2.4.1	1.35	Lipopolysaccharide 1,6-galactosyltransferase (EC 2.4.1.-)
Rosenbergiella epipactidis	Protein degradation	EC 3.4.21	1.35	ATP-dependent Clp protease proteolytic subunit ClpP (EC 3.4.21.92)
Rosenbergiella epipactidis	Protein degradation	EC 3.4.21	1.35	ATP-dependent protease La (EC 3.4.21.53) Type I
Rosenbergiella epipactidis	Protein degradation	EC 3.4.21	1.35	Possible protease sohB (EC 3.4.21.-)
Rosenbergiella epipactidis	Protein degradation	EC 3.4.21	1.35	Protease II (EC 3.4.21.83)
Rosenbergiella epipactidis	Protein degradation	EC 3.4.21	1.35	Rhomboid protease GlpG (EC 3.4.21.105)
Rosenbergiella epipactidis	Protein degradation	EC 3.4.21	1.35	SOS-response repressor and protease LexA (EC 3.4.21.88)
Rosenbergiella epipactidis	Protein degradation	EC 3.4.21	1.35	Tail-specific protease precursor (EC 3.4.21.102)
Rosenbergiella epipactidis	Protein degradation	EC 3.4.25	1.35	ATP-dependent protease subunit HslV (EC 3.4.25.2)
Rosenbergiella epipactidis subsp. Californiensis	Amino Acids synthesis	EC 1.1.1	1.23	Diaminohydroxyphosphoribosylaminopyrimidine deaminase (EC 3.5.4.26) / 5-amino-6-(5-phosphoribosylamino)uracil reductase (EC 1.1.1.193)
Rosenbergiella epipactidis subsp. Californiensis	Amino Acids synthesis	EC 1.2.1	1.23	4-aminobutyraldehyde dehydrogenase (EC 1.2.1.19)
Rosenbergiella epipactidis subsp. Californiensis	Amino Acids synthesis	EC 1.4.99	2.47	D-amino acid dehydrogenase (EC 1.4.99.6)
Rosenbergiella epipactidis subsp. Californiensis	Amino Acids synthesis	EC 2.1.1	1.23	tRNA (5-methylaminomethyl-2-thiouridylate)-methyltransferase (EC 2.1.1.61) / FAD-dependent cmnm(5)s(2)U34 oxidoreductase
Rosenbergiella epipactidis subsp. Californiensis	Amino Acids synthesis	EC 2.1.2	1.23	Aminomethyltransferase (glycine cleavage system T protein) (EC 2.1.2.10)
Rosenbergiella epipactidis subsp. Californiensis	Amino Acids synthesis	EC 2.1.2	1.23	IMP cyclohydrolase (EC 3.5.4.10) / Phosphoribosylaminoimidazolecarboxamide formyltransferase (EC 2.1.2.3)
Rosenbergiella epipactidis subsp. Californiensis	Amino Acids synthesis	EC 2.3.1	1.23	8-amino-7-oxononanoate synthase (EC 2.3.1.47)
Rosenbergiella epipactidis subsp. Californiensis	Amino Acids synthesis	EC 2.4.1	1.23	Lipopolysaccharide N-acetylmannosaminouronosyltransferase (EC 2.4.1.180)
Rosenbergiella epipactidis subsp. Californiensis	Amino Acids synthesis	EC 2.6.1	1.23	Adenosylmethionine-8-amino-7-oxononanoate aminotransferase (EC 2.6.1.62)
Rosenbergiella epipactidis subsp. Californiensis	Amino Acids synthesis	EC 2.6.1	1.23	Aspartate aminotransferase (EC 2.6.1.1)
Rosenbergiella epipactidis subsp. Californiensis	Amino Acids synthesis	EC 2.6.1	2.47	Biosynthetic Aromatic amino acid aminotransferase alpha (EC 2.6.1.57)
Rosenbergiella epipactidis subsp. Californiensis	Amino Acids synthesis	EC 2.6.1	1.23	Branched-chain amino acid aminotransferase (EC 2.6.1.42)
Rosenbergiella epipactidis subsp. Californiensis	Amino Acids synthesis	EC 2.6.1	1.23	Diaminobutyrate--2-oxoglutarate aminotransferase (EC 2.6.1.76)
Rosenbergiella epipactidis subsp. Californiensis	Amino Acids synthesis	EC 2.6.1	1.23	Gamma-aminobutyrate:alpha-ketoglutarate aminotransferase (EC 2.6.1.19)
Rosenbergiella epipactidis subsp. Californiensis	Amino Acids synthesis	EC 2.6.1	1.23	Glutamine--fructose-6-phosphate aminotransferase [isomerizing] (EC 2.6.1.16)
Rosenbergiella epipactidis subsp. Californiensis	Amino Acids synthesis	EC 2.6.1	1.23	Histidinol-phosphate aminotransferase (EC 2.6.1.9)
Rosenbergiella epipactidis subsp. Californiensis	Amino Acids synthesis	EC 2.6.1	2.47	N-acetylornithine aminotransferase (EC 2.6.1.11) @ N-succinyl-L,L-diaminopimelate aminotransferase (EC 2.6.1.17)
Rosenbergiella epipactidis subsp. Californiensis	Amino Acids synthesis	EC 2.6.1	1.23	Para-aminobenzoate synthase, amidotransferase component (EC 2.6.1.85)
Rosenbergiella epipactidis subsp. Californiensis	Amino Acids synthesis	EC 2.6.1	1.23	Para-aminobenzoate synthase, aminase component (EC 2.6.1.85)
Rosenbergiella epipactidis subsp. Californiensis	Amino Acids synthesis	EC 2.6.1	1.23	Phosphoserine aminotransferase (EC 2.6.1.52)
Rosenbergiella epipactidis subsp. Californiensis	Amino Acids synthesis	EC 2.6.1	1.23	Putrescine aminotransferase (EC 2.6.1.82)
Rosenbergiella epipactidis subsp. Californiensis	Amino Acids synthesis	EC 2.6.1	2.47	Serine--pyruvate aminotransferase (EC 2.6.1.51) / L-alanine:glyoxylate aminotransferase (EC 2.6.1.44)
Rosenbergiella epipactidis subsp. Californiensis	Amino Acids synthesis	EC 2.6.1	1.23	Transcriptional regulator, GntR family domain / Aspartate aminotransferase (EC 2.6.1.1)
Rosenbergiella epipactidis subsp. Californiensis	Amino Acids synthesis	EC 2.6.1	1.23	dTDP-4-amino-4,6-dideoxygalactose transaminase (EC 2.6.1.59)
Rosenbergiella epipactidis subsp. Californiensis	Amino Acids synthesis	EC 2.7.6	1.23	2-amino-4-hydroxy-6-hydroxymethyldihydropteridine pyrophosphokinase (EC 2.7.6.3)
Rosenbergiella epipactidis subsp. Californiensis	Amino Acids synthesis	EC 3.1.1	1.23	D-aminoacyl-tRNA deacylase (EC 3.1.1.96)
Rosenbergiella epipactidis subsp. Californiensis	Amino Acids synthesis	EC 3.4.11	1.23	Cytosol aminopeptidase PepA (EC 3.4.11.1)
Rosenbergiella epipactidis subsp. Californiensis	Amino Acids synthesis	EC 3.4.11	1.23	Membrane alanine aminopeptidase N (EC 3.4.11.2)
Rosenbergiella epipactidis subsp. Californiensis	Amino Acids synthesis	EC 3.4.11	1.23	Methionine aminopeptidase (EC 3.4.11.18)
Rosenbergiella epipactidis subsp. Californiensis	Amino Acids synthesis	EC 3.4.11	1.23	Xaa-Pro aminopeptidase (EC 3.4.11.9)
Rosenbergiella epipactidis subsp. Californiensis	Amino Acids synthesis	EC 3.5.1	1.23	N-carbamoyl-L-amino acid hydrolase (EC 3.5.1.87)
Rosenbergiella epipactidis subsp. Californiensis	Amino Acids synthesis	EC 3.5.1	1.23	N-succinyl-L,L-diaminopimelate desuccinylase (EC 3.5.1.18)
Rosenbergiella epipactidis subsp. Californiensis	Amino Acids synthesis	EC 3.5.4	1.23	Diaminohydroxyphosphoribosylaminopyrimidine deaminase (EC 3.5.4.26)
Rosenbergiella epipactidis subsp. Californiensis	Amino Acids synthesis	EC 3.5.4	1.23	Diaminohydroxyphosphoribosylaminopyrimidine deaminase (EC 3.5.4.26) / 5-amino-6-(5-phosphoribosylamino)uracil reductase (EC 1.1.1.193)
Rosenbergiella epipactidis subsp. Californiensis	Amino Acids synthesis	EC 3.5.4	1.23	Guanine deaminase (EC 3.5.4.3); Hydroxydechloroatrazine ethylaminohydrolase (EC 3.5.99.3)
Rosenbergiella epipactidis subsp. Californiensis	Amino Acids synthesis	EC 3.5.4	1.23	IMP cyclohydrolase (EC 3.5.4.10) / Phosphoribosylaminoimidazolecarboxamide formyltransferase (EC 2.1.2.3)
Rosenbergiella epipactidis subsp. Californiensis	Amino Acids synthesis	EC 3.5.99	1.23	Guanine deaminase (EC 3.5.4.3); Hydroxydechloroatrazine ethylaminohydrolase (EC 3.5.99.3)
Rosenbergiella epipactidis subsp. Californiensis	Amino Acids synthesis	EC 4.1.1	1.23	Diaminopimelate decarboxylase (EC 4.1.1.20)
Rosenbergiella epipactidis subsp. Californiensis	Amino Acids synthesis	EC 4.1.1	1.23	L-2,4-diaminobutyrate decarboxylase (EC 4.1.1.86)
Rosenbergiella epipactidis subsp. Californiensis	Amino Acids synthesis	EC 4.1.1	1.23	Siderophore [Alcaligin-like] decarboxylase (EC 4.1.1.-) @ Siderophore biosynthesis L-2,4-diaminobutyrate decarboxylase
Rosenbergiella epipactidis subsp. Californiensis	Amino Acids synthesis	EC 4.1.3	1.23	Aminodeoxychorismate lyase (EC 4.1.3.38)
Rosenbergiella epipactidis subsp. Californiensis	Amino Acids synthesis	EC 5.1.1	1.23	Diaminopimelate epimerase (EC 5.1.1.7)
Rosenbergiella epipactidis subsp. Californiensis	Amino Acids synthesis	EC 5.3.1	1.23	Phosphoribosylformimino-5-aminoimidazole carboxamide ribotide isomerase (EC 5.3.1.16)
Rosenbergiella epipactidis subsp. Californiensis	Amino Acids synthesis	EC 5.4.3	1.23	Glutamate-1-semialdehyde 2,1-aminomutase (EC 5.4.3.8)
Rosenbergiella epipactidis subsp. Californiensis	Amino Acids synthesis	EC 5.4.3	1.23	Lysine 2,3-aminomutase (EC 5.4.3.2)
Rosenbergiella epipactidis subsp. Californiensis	Amino Acids synthesis	EC 5.4.99	1.23	N5-carboxyaminoimidazole ribonucleotide mutase (EC 5.4.99.18)
Rosenbergiella epipactidis subsp. Californiensis	Amino Acids synthesis	EC 6.3.2	1.23	Phosphoribosylaminoimidazole-succinocarboxamide synthase (EC 6.3.2.6)
Rosenbergiella epipactidis subsp. Californiensis	Amino Acids synthesis	EC 6.3.2	1.23	UDP-N-acetylmuramate:L-alanyl-gamma-D-glutamyl-meso-diaminopimelate ligase (EC 6.3.2.-)
Rosenbergiella epipactidis subsp. Californiensis	Amino Acids synthesis	EC 6.3.2	1.23	UDP-N-acetylmuramoyl-dipeptide--2,6-diaminopimelate ligase (EC 6.3.2.13)
Rosenbergiella epipactidis subsp. Californiensis	Amino Acids synthesis	EC 6.3.4	1.23	N5-carboxyaminoimidazole ribonucleotide synthase (EC 6.3.4.18)
Rosenbergiella epipactidis subsp. Californiensis	Fatty Acid Biosynthesis	EC 1.1.1	1.23	3-oxoacyl-[ACP] reductase (EC 1.1.1.100) FadG2, NOT involved in fatty acid synthesis
Rosenbergiella epipactidis subsp. Californiensis	Fatty Acid Biosynthesis	EC 2.1.1	1.23	Cyclopropane-fatty-acyl-phospholipid synthase (EC 2.1.1.79)
Rosenbergiella epipactidis subsp. Californiensis	Fatty Acid Biosynthesis	EC 6.2.1	1.23	Long-chain-fatty-acid--CoA ligase (EC 6.2.1.3)
Rosenbergiella epipactidis subsp. Californiensis	Monosaccharides	EC 1.1.1	1.23	Inosine-5'-monophosphate dehydrogenase (EC 1.1.1.205) / CBS domain
Rosenbergiella epipactidis subsp. Californiensis	Monosaccharides	EC 1.14.13	2.47	Nitrilotriacetate monooxygenase component A (EC 1.14.13.-)
Rosenbergiella epipactidis subsp. Californiensis	Monosaccharides	EC 1.14.13	1.23	Nitrilotriacetate monooxygenase component B (EC 1.14.13.-)
Rosenbergiella epipactidis subsp. Californiensis	Monosaccharides	EC 1.14.13	1.23	Siderophore [Alcaligin-like] biosynthetic enzyme (EC 1.14.13.59) @ Siderophore biosynthesis protein, monooxygenase
Rosenbergiella epipactidis subsp. Californiensis	Monosaccharides	EC 1.14.14	1.23	Alkanal monooxygenase alpha chain (EC 1.14.14.3)
Rosenbergiella epipactidis subsp. Californiensis	Monosaccharides	EC 1.14.14	2.47	FMNH2-dependent alkanesulfonate monooxygenase (EC 1.14.14.5)
Rosenbergiella epipactidis subsp. Californiensis	Monosaccharides	EC 1.14.99	1.23	Pyrimidine monooxygenase RutA (EC 1.14.99.46)
Rosenbergiella epipactidis subsp. Californiensis	Monosaccharides	EC 2.7.4	1.23	Thiamine-monophosphate kinase (EC 2.7.4.16)
Rosenbergiella epipactidis subsp. Californiensis	Monosaccharides	EC 3.1.3	1.23	Inositol-1-monophosphatase (EC 3.1.3.25)
Rosenbergiella epipactidis subsp. Californiensis	Monosaccharides	EC 3.1.3	1.23	Sugar phosphatase YidA (EC 3.1.3.23)
Rosenbergiella epipactidis subsp. Californiensis	Monosaccharides	EC 3.2.2	2.47	Pyrimidine/purine nucleotide 5'-monophosphate nucleosidase PpnN (EC 3.2.2.4) (EC 3.2.2.10)
Rosenbergiella epipactidis subsp. Californiensis	Monosaccharides	EC 4.6.1	1.23	Cyclic pyranopterin monophosphate synthase (EC 4.6.1.17)
Rosenbergiella epipactidis subsp. Californiensis	Nitrogen Metabolism	EC 2.7.13	1.23	Nitrogen regulation protein NtrB (EC 2.7.13.3)
Rosenbergiella epipactidis subsp. Californiensis	Protein degradation	EC 3.4.21	1.23	ATP-dependent Clp protease proteolytic subunit ClpP (EC 3.4.21.92)
Rosenbergiella epipactidis subsp. Californiensis	Protein degradation	EC 3.4.21	1.23	ATP-dependent protease La (EC 3.4.21.53) Type I
Rosenbergiella epipactidis subsp. Californiensis	Protein degradation	EC 3.4.21	1.23	Possible protease sohB (EC 3.4.21.-)
Rosenbergiella epipactidis subsp. Californiensis	Protein degradation	EC 3.4.21	1.23	Protease II (EC 3.4.21.83)
Rosenbergiella epipactidis subsp. Californiensis	Protein degradation	EC 3.4.21	1.23	Rhomboid protease GlpG (EC 3.4.21.105)
Rosenbergiella epipactidis subsp. Californiensis	Protein degradation	EC 3.4.21	1.23	SOS-response repressor and protease LexA (EC 3.4.21.88)
Rosenbergiella epipactidis subsp. Californiensis	Protein degradation	EC 3.4.21	1.23	Tail-specific protease precursor (EC 3.4.21.102)
Rosenbergiella epipactidis subsp. Californiensis	Protein degradation	EC 3.4.25	1.23	ATP-dependent protease subunit HslV (EC 3.4.25.2)
Rosenbergiella epipactidis subsp. Japonicus	Amino Acids synthesis	EC 1.1.1	1.28	Diaminohydroxyphosphoribosylaminopyrimidine deaminase (EC 3.5.4.26) / 5-amino-6-(5-phosphoribosylamino)uracil reductase (EC 1.1.1.193)
Rosenbergiella epipactidis subsp. Japonicus	Amino Acids synthesis	EC 1.2.1	1.28	4-aminobutyraldehyde dehydrogenase (EC 1.2.1.19)
Rosenbergiella epipactidis subsp. Japonicus	Amino Acids synthesis	EC 1.4.99	2.56	D-amino acid dehydrogenase (EC 1.4.99.6)
Rosenbergiella epipactidis subsp. Japonicus	Amino Acids synthesis	EC 2.1.1	1.28	tRNA (5-methylaminomethyl-2-thiouridylate)-methyltransferase (EC 2.1.1.61) / FAD-dependent cmnm(5)s(2)U34 oxidoreductase
Rosenbergiella epipactidis subsp. Japonicus	Amino Acids synthesis	EC 2.1.2	1.28	Aminomethyltransferase (glycine cleavage system T protein) (EC 2.1.2.10)
Rosenbergiella epipactidis subsp. Japonicus	Amino Acids synthesis	EC 2.1.2	1.28	IMP cyclohydrolase (EC 3.5.4.10) / Phosphoribosylaminoimidazolecarboxamide formyltransferase (EC 2.1.2.3)
Rosenbergiella epipactidis subsp. Japonicus	Amino Acids synthesis	EC 2.3.1	1.28	8-amino-7-oxononanoate synthase (EC 2.3.1.47)
Rosenbergiella epipactidis subsp. Japonicus	Amino Acids synthesis	EC 2.4.1	1.28	Lipopolysaccharide N-acetylmannosaminouronosyltransferase (EC 2.4.1.180)
Rosenbergiella epipactidis subsp. Japonicus	Amino Acids synthesis	EC 2.6.1	1.28	Adenosylmethionine-8-amino-7-oxononanoate aminotransferase (EC 2.6.1.62)
Rosenbergiella epipactidis subsp. Japonicus	Amino Acids synthesis	EC 2.6.1	1.28	Aspartate aminotransferase (EC 2.6.1.1)
Rosenbergiella epipactidis subsp. Japonicus	Amino Acids synthesis	EC 2.6.1	3.85	Biosynthetic Aromatic amino acid aminotransferase alpha (EC 2.6.1.57)
Rosenbergiella epipactidis subsp. Japonicus	Amino Acids synthesis	EC 2.6.1	1.28	Branched-chain amino acid aminotransferase (EC 2.6.1.42)
Rosenbergiella epipactidis subsp. Japonicus	Amino Acids synthesis	EC 2.6.1	1.28	Diaminobutyrate--2-oxoglutarate aminotransferase (EC 2.6.1.76)
Rosenbergiella epipactidis subsp. Japonicus	Amino Acids synthesis	EC 2.6.1	1.28	Gamma-aminobutyrate:alpha-ketoglutarate aminotransferase (EC 2.6.1.19)
Rosenbergiella epipactidis subsp. Japonicus	Amino Acids synthesis	EC 2.6.1	1.28	Glutamine--fructose-6-phosphate aminotransferase [isomerizing] (EC 2.6.1.16)
Rosenbergiella epipactidis subsp. Japonicus	Amino Acids synthesis	EC 2.6.1	1.28	Histidinol-phosphate aminotransferase (EC 2.6.1.9)
Rosenbergiella epipactidis subsp. Japonicus	Amino Acids synthesis	EC 2.6.1	2.56	N-acetylornithine aminotransferase (EC 2.6.1.11) @ N-succinyl-L,L-diaminopimelate aminotransferase (EC 2.6.1.17)
Rosenbergiella epipactidis subsp. Japonicus	Amino Acids synthesis	EC 2.6.1	1.28	Para-aminobenzoate synthase, amidotransferase component (EC 2.6.1.85)
Rosenbergiella epipactidis subsp. Japonicus	Amino Acids synthesis	EC 2.6.1	1.28	Para-aminobenzoate synthase, aminase component (EC 2.6.1.85)
Rosenbergiella epipactidis subsp. Japonicus	Amino Acids synthesis	EC 2.6.1	1.28	Phosphoserine aminotransferase (EC 2.6.1.52)
Rosenbergiella epipactidis subsp. Japonicus	Amino Acids synthesis	EC 2.6.1	1.28	Putrescine aminotransferase (EC 2.6.1.82)
Rosenbergiella epipactidis subsp. Japonicus	Amino Acids synthesis	EC 2.6.1	2.56	Serine--pyruvate aminotransferase (EC 2.6.1.51) / L-alanine:glyoxylate aminotransferase (EC 2.6.1.44)
Rosenbergiella epipactidis subsp. Japonicus	Amino Acids synthesis	EC 2.6.1	1.28	Transcriptional regulator, GntR family domain / Aspartate aminotransferase (EC 2.6.1.1)
Rosenbergiella epipactidis subsp. Japonicus	Amino Acids synthesis	EC 2.6.1	1.28	dTDP-4-amino-4,6-dideoxygalactose transaminase (EC 2.6.1.59)
Rosenbergiella epipactidis subsp. Japonicus	Amino Acids synthesis	EC 2.7.6	1.28	2-amino-4-hydroxy-6-hydroxymethyldihydropteridine pyrophosphokinase (EC 2.7.6.3)
Rosenbergiella epipactidis subsp. Japonicus	Amino Acids synthesis	EC 3.1.1	1.28	D-aminoacyl-tRNA deacylase (EC 3.1.1.96)
Rosenbergiella epipactidis subsp. Japonicus	Amino Acids synthesis	EC 3.4.11	1.28	Cytosol aminopeptidase PepA (EC 3.4.11.1)
Rosenbergiella epipactidis subsp. Japonicus	Amino Acids synthesis	EC 3.4.11	1.28	Membrane alanine aminopeptidase N (EC 3.4.11.2)
Rosenbergiella epipactidis subsp. Japonicus	Amino Acids synthesis	EC 3.4.11	1.28	Methionine aminopeptidase (EC 3.4.11.18)
Rosenbergiella epipactidis subsp. Japonicus	Amino Acids synthesis	EC 3.4.11	1.28	Xaa-Pro aminopeptidase (EC 3.4.11.9)
Rosenbergiella epipactidis subsp. Japonicus	Amino Acids synthesis	EC 3.5.1	1.28	N-carbamoyl-L-amino acid hydrolase (EC 3.5.1.87)
Rosenbergiella epipactidis subsp. Japonicus	Amino Acids synthesis	EC 3.5.1	1.28	N-succinyl-L,L-diaminopimelate desuccinylase (EC 3.5.1.18)
Rosenbergiella epipactidis subsp. Japonicus	Amino Acids synthesis	EC 3.5.4	1.28	Diaminohydroxyphosphoribosylaminopyrimidine deaminase (EC 3.5.4.26) / 5-amino-6-(5-phosphoribosylamino)uracil reductase (EC 1.1.1.193)
Rosenbergiella epipactidis subsp. Japonicus	Amino Acids synthesis	EC 3.5.4	1.28	Guanine deaminase (EC 3.5.4.3); Hydroxydechloroatrazine ethylaminohydrolase (EC 3.5.99.3)
Rosenbergiella epipactidis subsp. Japonicus	Amino Acids synthesis	EC 3.5.4	1.28	IMP cyclohydrolase (EC 3.5.4.10) / Phosphoribosylaminoimidazolecarboxamide formyltransferase (EC 2.1.2.3)
Rosenbergiella epipactidis subsp. Japonicus	Amino Acids synthesis	EC 3.5.99	1.28	Guanine deaminase (EC 3.5.4.3); Hydroxydechloroatrazine ethylaminohydrolase (EC 3.5.99.3)
Rosenbergiella epipactidis subsp. Japonicus	Amino Acids synthesis	EC 4.1.1	1.28	Diaminopimelate decarboxylase (EC 4.1.1.20)
Rosenbergiella epipactidis subsp. Japonicus	Amino Acids synthesis	EC 4.1.1	1.28	L-2,4-diaminobutyrate decarboxylase (EC 4.1.1.86)
Rosenbergiella epipactidis subsp. Japonicus	Amino Acids synthesis	EC 4.1.1	1.28	Siderophore [Alcaligin-like] decarboxylase (EC 4.1.1.-) @ Siderophore biosynthesis L-2,4-diaminobutyrate decarboxylase
Rosenbergiella epipactidis subsp. Japonicus	Amino Acids synthesis	EC 4.1.3	1.28	Aminodeoxychorismate lyase (EC 4.1.3.38)
Rosenbergiella epipactidis subsp. Japonicus	Amino Acids synthesis	EC 5.1.1	1.28	Diaminopimelate epimerase (EC 5.1.1.7)
Rosenbergiella epipactidis subsp. Japonicus	Amino Acids synthesis	EC 5.3.1	1.28	Phosphoribosylformimino-5-aminoimidazole carboxamide ribotide isomerase (EC 5.3.1.16)
Rosenbergiella epipactidis subsp. Japonicus	Amino Acids synthesis	EC 5.4.3	1.28	Glutamate-1-semialdehyde 2,1-aminomutase (EC 5.4.3.8)
Rosenbergiella epipactidis subsp. Japonicus	Amino Acids synthesis	EC 5.4.3	1.28	Lysine 2,3-aminomutase (EC 5.4.3.2)
Rosenbergiella epipactidis subsp. Japonicus	Amino Acids synthesis	EC 5.4.99	1.28	N5-carboxyaminoimidazole ribonucleotide mutase (EC 5.4.99.18)
Rosenbergiella epipactidis subsp. Japonicus	Amino Acids synthesis	EC 6.3.2	1.28	Phosphoribosylaminoimidazole-succinocarboxamide synthase (EC 6.3.2.6)
Rosenbergiella epipactidis subsp. Japonicus	Amino Acids synthesis	EC 6.3.2	1.28	UDP-N-acetylmuramate:L-alanyl-gamma-D-glutamyl-meso-diaminopimelate ligase (EC 6.3.2.-)
Rosenbergiella epipactidis subsp. Japonicus	Amino Acids synthesis	EC 6.3.2	1.28	UDP-N-acetylmuramoyl-dipeptide--2,6-diaminopimelate ligase (EC 6.3.2.13)
Rosenbergiella epipactidis subsp. Japonicus	Amino Acids synthesis	EC 6.3.4	1.28	N5-carboxyaminoimidazole ribonucleotide synthase (EC 6.3.4.18)
Rosenbergiella epipactidis subsp. Japonicus	Fatty Acid Biosynthesis	EC 2.1.1	1.28	Cyclopropane-fatty-acyl-phospholipid synthase (EC 2.1.1.79)
Rosenbergiella epipactidis subsp. Japonicus	Fatty Acid Biosynthesis	EC 6.2.1	1.28	Long-chain-fatty-acid--CoA ligase (EC 6.2.1.3)
Rosenbergiella epipactidis subsp. Japonicus	Monosaccharides	EC 1.1.1	1.28	Inosine-5'-monophosphate dehydrogenase (EC 1.1.1.205) / CBS domain
Rosenbergiella epipactidis subsp. Japonicus	Monosaccharides	EC 1.14.13	2.56	Nitrilotriacetate monooxygenase component A (EC 1.14.13.-)
Rosenbergiella epipactidis subsp. Japonicus	Monosaccharides	EC 1.14.13	1.28	Siderophore [Alcaligin-like] biosynthetic enzyme (EC 1.14.13.59) @ Siderophore biosynthesis protein, monooxygenase
Rosenbergiella epipactidis subsp. Japonicus	Monosaccharides	EC 1.14.14	1.28	Alkanal monooxygenase alpha chain (EC 1.14.14.3)
Rosenbergiella epipactidis subsp. Japonicus	Monosaccharides	EC 1.14.14	1.28	FMNH2-dependent alkanesulfonate monooxygenase (EC 1.14.14.5)
Rosenbergiella epipactidis subsp. Japonicus	Monosaccharides	EC 1.14.99	1.28	Pyrimidine monooxygenase RutA (EC 1.14.99.46)
Rosenbergiella epipactidis subsp. Japonicus	Monosaccharides	EC 2.7.4	1.28	Thiamine-monophosphate kinase (EC 2.7.4.16)
Rosenbergiella epipactidis subsp. Japonicus	Monosaccharides	EC 3.1.3	1.28	Inositol-1-monophosphatase (EC 3.1.3.25)
Rosenbergiella epipactidis subsp. Japonicus	Monosaccharides	EC 3.1.3	1.28	Sugar phosphatase YidA (EC 3.1.3.23)
Rosenbergiella epipactidis subsp. Japonicus	Monosaccharides	EC 3.2.2	2.56	Pyrimidine/purine nucleotide 5'-monophosphate nucleosidase PpnN (EC 3.2.2.4) (EC 3.2.2.10)
Rosenbergiella epipactidis subsp. Japonicus	Monosaccharides	EC 4.6.1	1.28	Cyclic pyranopterin monophosphate synthase (EC 4.6.1.17)
Rosenbergiella epipactidis subsp. Japonicus	Nitrogen Metabolism	EC 2.7.13	1.28	Nitrogen regulation protein NtrB (EC 2.7.13.3)
Rosenbergiella epipactidis subsp. Japonicus	Protein degradation	EC 3.4.21	1.28	ATP-dependent Clp protease proteolytic subunit ClpP (EC 3.4.21.92)
Rosenbergiella epipactidis subsp. Japonicus	Protein degradation	EC 3.4.21	1.28	ATP-dependent protease La (EC 3.4.21.53) Type I
Rosenbergiella epipactidis subsp. Japonicus	Protein degradation	EC 3.4.21	1.28	Possible protease sohB (EC 3.4.21.-)
Rosenbergiella epipactidis subsp. Japonicus	Protein degradation	EC 3.4.21	1.28	Protease II (EC 3.4.21.83)
Rosenbergiella epipactidis subsp. Japonicus	Protein degradation	EC 3.4.21	1.28	Rhomboid protease GlpG (EC 3.4.21.105)
Rosenbergiella epipactidis subsp. Japonicus	Protein degradation	EC 3.4.21	1.28	SOS-response repressor and protease LexA (EC 3.4.21.88)
Rosenbergiella epipactidis subsp. Japonicus	Protein degradation	EC 3.4.21	1.28	Tail-specific protease precursor (EC 3.4.21.102)
Rosenbergiella epipactidis subsp. Japonicus	Protein degradation	EC 3.4.25	1.28	ATP-dependent protease subunit HslV (EC 3.4.25.2)
Rosenbergiella gaditana	Amino Acids synthesis	EC 1.1.1	1.25	Diaminohydroxyphosphoribosylaminopyrimidine deaminase (EC 3.5.4.26) / 5-amino-6-(5-phosphoribosylamino)uracil reductase (EC 1.1.1.193)
Rosenbergiella gaditana	Amino Acids synthesis	EC 1.1.1	1.25	UDP-4-amino-4-deoxy-L-arabinose formyltransferase (EC 2.1.2.13) / UDP-glucuronic acid oxidase (UDP-4-keto-hexauronic acid decarboxylating) (EC 1.1.1.305)
Rosenbergiella gaditana	Amino Acids synthesis	EC 1.2.1	1.25	4-aminobutyraldehyde dehydrogenase (EC 1.2.1.19)
Rosenbergiella gaditana	Amino Acids synthesis	EC 1.4.99	3.75	D-amino acid dehydrogenase (EC 1.4.99.6)
Rosenbergiella gaditana	Amino Acids synthesis	EC 1.5.3	1.25	N-methyl-L-amino-acid oxidase (EC 1.5.3.2); N-methyl-L-tryptophan oxidase, SolA
Rosenbergiella gaditana	Amino Acids synthesis	EC 2.1.1	1.25	tRNA (5-methylaminomethyl-2-thiouridylate)-methyltransferase (EC 2.1.1.61) / FAD-dependent cmnm(5)s(2)U34 oxidoreductase
Rosenbergiella gaditana	Amino Acids synthesis	EC 2.1.2	1.25	Aminomethyltransferase (glycine cleavage system T protein) (EC 2.1.2.10)
Rosenbergiella gaditana	Amino Acids synthesis	EC 2.1.2	1.25	IMP cyclohydrolase (EC 3.5.4.10) / Phosphoribosylaminoimidazolecarboxamide formyltransferase (EC 2.1.2.3)
Rosenbergiella gaditana	Amino Acids synthesis	EC 2.1.2	1.25	UDP-4-amino-4-deoxy-L-arabinose formyltransferase (EC 2.1.2.13) / UDP-glucuronic acid oxidase (UDP-4-keto-hexauronic acid decarboxylating) (EC 1.1.1.305)
Rosenbergiella gaditana	Amino Acids synthesis	EC 2.3.1	1.25	8-amino-7-oxononanoate synthase (EC 2.3.1.47)
Rosenbergiella gaditana	Amino Acids synthesis	EC 2.4.1	1.25	Lipopolysaccharide N-acetylmannosaminouronosyltransferase (EC 2.4.1.180)
Rosenbergiella gaditana	Amino Acids synthesis	EC 2.4.2	1.25	Undecaprenyl phosphate-alpha-4-amino-4-deoxy-L-arabinose arabinosyl transferase (EC 2.4.2.43) @ Polymyxin resistance protein PmrK
Rosenbergiella gaditana	Amino Acids synthesis	EC 2.6.1	1.25	Adenosylmethionine-8-amino-7-oxononanoate aminotransferase (EC 2.6.1.62)
Rosenbergiella gaditana	Amino Acids synthesis	EC 2.6.1	1.25	Aspartate aminotransferase (EC 2.6.1.1)
Rosenbergiella gaditana	Amino Acids synthesis	EC 2.6.1	1.25	Biosynthetic Aromatic amino acid aminotransferase alpha (EC 2.6.1.57)
Rosenbergiella gaditana	Amino Acids synthesis	EC 2.6.1	1.25	Branched-chain amino acid aminotransferase (EC 2.6.1.42)
Rosenbergiella gaditana	Amino Acids synthesis	EC 2.6.1	1.25	Diaminobutyrate--2-oxoglutarate aminotransferase (EC 2.6.1.76)
Rosenbergiella gaditana	Amino Acids synthesis	EC 2.6.1	1.25	Gamma-aminobutyrate:alpha-ketoglutarate aminotransferase (EC 2.6.1.19)
Rosenbergiella gaditana	Amino Acids synthesis	EC 2.6.1	1.25	Glutamine--fructose-6-phosphate aminotransferase [isomerizing] (EC 2.6.1.16)
Rosenbergiella gaditana	Amino Acids synthesis	EC 2.6.1	1.25	Histidinol-phosphate aminotransferase (EC 2.6.1.9)
Rosenbergiella gaditana	Amino Acids synthesis	EC 2.6.1	2.5	N-acetylornithine aminotransferase (EC 2.6.1.11) @ N-succinyl-L,L-diaminopimelate aminotransferase (EC 2.6.1.17)
Rosenbergiella gaditana	Amino Acids synthesis	EC 2.6.1	1.25	Para-aminobenzoate synthase, amidotransferase component (EC 2.6.1.85)
Rosenbergiella gaditana	Amino Acids synthesis	EC 2.6.1	1.25	Para-aminobenzoate synthase, aminase component (EC 2.6.1.85)
Rosenbergiella gaditana	Amino Acids synthesis	EC 2.6.1	1.25	Phosphoserine aminotransferase (EC 2.6.1.52)
Rosenbergiella gaditana	Amino Acids synthesis	EC 2.6.1	1.25	Putrescine aminotransferase (EC 2.6.1.82)
Rosenbergiella gaditana	Amino Acids synthesis	EC 2.6.1	2.5	Serine--pyruvate aminotransferase (EC 2.6.1.51) / L-alanine:glyoxylate aminotransferase (EC 2.6.1.44)
Rosenbergiella gaditana	Amino Acids synthesis	EC 2.6.1	2.5	Transcriptional regulator, GntR family domain / Aspartate aminotransferase (EC 2.6.1.1)
Rosenbergiella gaditana	Amino Acids synthesis	EC 2.6.1	1.25	UDP-4-amino-4-deoxy-L-arabinose--oxoglutarate aminotransferase (EC 2.6.1.87)
Rosenbergiella gaditana	Amino Acids synthesis	EC 2.6.1	1.25	dTDP-4-amino-4,6-dideoxygalactose transaminase (EC 2.6.1.59)
Rosenbergiella gaditana	Amino Acids synthesis	EC 2.7.6	1.25	2-amino-4-hydroxy-6-hydroxymethyldihydropteridine pyrophosphokinase (EC 2.7.6.3)
Rosenbergiella gaditana	Amino Acids synthesis	EC 3.1.1	1.25	D-aminoacyl-tRNA deacylase (EC 3.1.1.96)
Rosenbergiella gaditana	Amino Acids synthesis	EC 3.4.11	1.25	Cytosol aminopeptidase PepA (EC 3.4.11.1)
Rosenbergiella gaditana	Amino Acids synthesis	EC 3.4.11	1.25	Membrane alanine aminopeptidase N (EC 3.4.11.2)
Rosenbergiella gaditana	Amino Acids synthesis	EC 3.4.11	1.25	Methionine aminopeptidase (EC 3.4.11.18)
Rosenbergiella gaditana	Amino Acids synthesis	EC 3.4.11	1.25	Xaa-Pro aminopeptidase (EC 3.4.11.9)
Rosenbergiella gaditana	Amino Acids synthesis	EC 3.5.1	1.25	N-carbamoyl-L-amino acid hydrolase (EC 3.5.1.87)
Rosenbergiella gaditana	Amino Acids synthesis	EC 3.5.1	1.25	N-succinyl-L,L-diaminopimelate desuccinylase (EC 3.5.1.18)
Rosenbergiella gaditana	Amino Acids synthesis	EC 3.5.4	1.25	Diaminohydroxyphosphoribosylaminopyrimidine deaminase (EC 3.5.4.26)
Rosenbergiella gaditana	Amino Acids synthesis	EC 3.5.4	1.25	Diaminohydroxyphosphoribosylaminopyrimidine deaminase (EC 3.5.4.26) / 5-amino-6-(5-phosphoribosylamino)uracil reductase (EC 1.1.1.193)
Rosenbergiella gaditana	Amino Acids synthesis	EC 3.5.4	1.25	Guanine deaminase (EC 3.5.4.3); Hydroxydechloroatrazine ethylaminohydrolase (EC 3.5.99.3)
Rosenbergiella gaditana	Amino Acids synthesis	EC 3.5.4	1.25	IMP cyclohydrolase (EC 3.5.4.10) / Phosphoribosylaminoimidazolecarboxamide formyltransferase (EC 2.1.2.3)
Rosenbergiella gaditana	Amino Acids synthesis	EC 3.5.99	1.25	Guanine deaminase (EC 3.5.4.3); Hydroxydechloroatrazine ethylaminohydrolase (EC 3.5.99.3)
Rosenbergiella gaditana	Amino Acids synthesis	EC 4.1.1	1.25	Diaminopimelate decarboxylase (EC 4.1.1.20)
Rosenbergiella gaditana	Amino Acids synthesis	EC 4.1.1	1.25	L-2,4-diaminobutyrate decarboxylase (EC 4.1.1.86)
Rosenbergiella gaditana	Amino Acids synthesis	EC 4.1.1	1.25	Siderophore [Alcaligin-like] decarboxylase (EC 4.1.1.-) @ Siderophore biosynthesis L-2,4-diaminobutyrate decarboxylase
Rosenbergiella gaditana	Amino Acids synthesis	EC 4.1.3	1.25	Aminodeoxychorismate lyase (EC 4.1.3.38)
Rosenbergiella gaditana	Amino Acids synthesis	EC 5.1.1	1.25	Diaminopimelate epimerase (EC 5.1.1.7)
Rosenbergiella gaditana	Amino Acids synthesis	EC 5.3.1	1.25	Phosphoribosylformimino-5-aminoimidazole carboxamide ribotide isomerase (EC 5.3.1.16)
Rosenbergiella gaditana	Amino Acids synthesis	EC 5.4.3	1.25	Glutamate-1-semialdehyde 2,1-aminomutase (EC 5.4.3.8)
Rosenbergiella gaditana	Amino Acids synthesis	EC 5.4.3	1.25	Lysine 2,3-aminomutase (EC 5.4.3.2)
Rosenbergiella gaditana	Amino Acids synthesis	EC 5.4.99	1.25	N5-carboxyaminoimidazole ribonucleotide mutase (EC 5.4.99.18)
Rosenbergiella gaditana	Amino Acids synthesis	EC 6.3.2	1.25	Phosphoribosylaminoimidazole-succinocarboxamide synthase (EC 6.3.2.6)
Rosenbergiella gaditana	Amino Acids synthesis	EC 6.3.2	1.25	UDP-N-acetylmuramate:L-alanyl-gamma-D-glutamyl-meso-diaminopimelate ligase (EC 6.3.2.-)
Rosenbergiella gaditana	Amino Acids synthesis	EC 6.3.2	1.25	UDP-N-acetylmuramoyl-dipeptide--2,6-diaminopimelate ligase (EC 6.3.2.13)
Rosenbergiella gaditana	Amino Acids synthesis	EC 6.3.4	1.25	N5-carboxyaminoimidazole ribonucleotide synthase (EC 6.3.4.18)
Rosenbergiella gaditana	Fatty Acid Biosynthesis	EC 2.1.1	1.25	Cyclopropane-fatty-acyl-phospholipid synthase (EC 2.1.1.79)
Rosenbergiella gaditana	Fatty Acid Biosynthesis	EC 6.2.1	1.25	Long-chain-fatty-acid--CoA ligase (EC 6.2.1.3)
Rosenbergiella gaditana	Monosaccharides	EC 1.1.1	1.25	Inosine-5'-monophosphate dehydrogenase (EC 1.1.1.205) / CBS domain
Rosenbergiella gaditana	Monosaccharides	EC 1.14.13	1.25	Siderophore [Alcaligin-like] biosynthetic enzyme (EC 1.14.13.59) @ Siderophore biosynthesis protein, monooxygenase
Rosenbergiella gaditana	Monosaccharides	EC 1.14.14	1.25	FMNH2-dependent alkanesulfonate monooxygenase (EC 1.14.14.5)
Rosenbergiella gaditana	Monosaccharides	EC 2.7.4	1.25	Thiamine-monophosphate kinase (EC 2.7.4.16)
Rosenbergiella gaditana	Monosaccharides	EC 3.1.3	1.25	Inositol-1-monophosphatase (EC 3.1.3.25)
Rosenbergiella gaditana	Monosaccharides	EC 3.1.3	1.25	Sugar phosphatase YidA (EC 3.1.3.23)
Rosenbergiella gaditana	Monosaccharides	EC 3.2.2	2.5	Pyrimidine/purine nucleotide 5'-monophosphate nucleosidase PpnN (EC 3.2.2.4) (EC 3.2.2.10)
Rosenbergiella gaditana	Monosaccharides	EC 4.6.1	1.25	Cyclic pyranopterin monophosphate synthase (EC 4.6.1.17)
Rosenbergiella gaditana	Nitrogen Metabolism	EC 2.7.13	1.25	Nitrogen regulation protein NtrB (EC 2.7.13.3)
Rosenbergiella gaditana	Protein degradation	EC 3.4.21	1.25	ATP-dependent Clp protease proteolytic subunit ClpP (EC 3.4.21.92)
Rosenbergiella gaditana	Protein degradation	EC 3.4.21	1.25	ATP-dependent protease La (EC 3.4.21.53) Type I
Rosenbergiella gaditana	Protein degradation	EC 3.4.21	1.25	Possible protease sohB (EC 3.4.21.-)
Rosenbergiella gaditana	Protein degradation	EC 3.4.21	1.25	Protease II (EC 3.4.21.83)
Rosenbergiella gaditana	Protein degradation	EC 3.4.21	1.25	Rhomboid protease GlpG (EC 3.4.21.105)
Rosenbergiella gaditana	Protein degradation	EC 3.4.21	1.25	SOS-response repressor and protease LexA (EC 3.4.21.88)
Rosenbergiella gaditana	Protein degradation	EC 3.4.21	1.25	Tail-specific protease precursor (EC 3.4.21.102)
Rosenbergiella gaditana	Protein degradation	EC 3.4.25	1.25	ATP-dependent protease subunit HslV (EC 3.4.25.2)
Rosenbergiella metrosideri	Amino Acids synthesis	EC 1.1.1	1.3	Diaminohydroxyphosphoribosylaminopyrimidine deaminase (EC 3.5.4.26) / 5-amino-6-(5-phosphoribosylamino)uracil reductase (EC 1.1.1.193)
Rosenbergiella metrosideri	Amino Acids synthesis	EC 1.2.1	1.3	4-aminobutyraldehyde dehydrogenase (EC 1.2.1.19)
Rosenbergiella metrosideri	Amino Acids synthesis	EC 1.4.99	2.6	D-amino acid dehydrogenase (EC 1.4.99.6)
Rosenbergiella metrosideri	Amino Acids synthesis	EC 2.1.1	1.3	tRNA (5-methylaminomethyl-2-thiouridylate)-methyltransferase (EC 2.1.1.61) / FAD-dependent cmnm(5)s(2)U34 oxidoreductase
Rosenbergiella metrosideri	Amino Acids synthesis	EC 2.1.2	1.3	Aminomethyltransferase (glycine cleavage system T protein) (EC 2.1.2.10)
Rosenbergiella metrosideri	Amino Acids synthesis	EC 2.1.2	1.3	IMP cyclohydrolase (EC 3.5.4.10) / Phosphoribosylaminoimidazolecarboxamide formyltransferase (EC 2.1.2.3)
Rosenbergiella metrosideri	Amino Acids synthesis	EC 2.3.1	1.3	8-amino-7-oxononanoate synthase (EC 2.3.1.47)
Rosenbergiella metrosideri	Amino Acids synthesis	EC 2.4.1	1.3	Lipopolysaccharide N-acetylmannosaminouronosyltransferase (EC 2.4.1.180)
Rosenbergiella metrosideri	Amino Acids synthesis	EC 2.6.1	1.3	Adenosylmethionine-8-amino-7-oxononanoate aminotransferase (EC 2.6.1.62)
Rosenbergiella metrosideri	Amino Acids synthesis	EC 2.6.1	1.3	Aspartate aminotransferase (EC 2.6.1.1)
Rosenbergiella metrosideri	Amino Acids synthesis	EC 2.6.1	1.3	Biosynthetic Aromatic amino acid aminotransferase alpha (EC 2.6.1.57)
Rosenbergiella metrosideri	Amino Acids synthesis	EC 2.6.1	2.6	Branched-chain amino acid aminotransferase (EC 2.6.1.42)
Rosenbergiella metrosideri	Amino Acids synthesis	EC 2.6.1	1.3	Diaminobutyrate--2-oxoglutarate aminotransferase (EC 2.6.1.76)
Rosenbergiella metrosideri	Amino Acids synthesis	EC 2.6.1	1.3	Gamma-aminobutyrate:alpha-ketoglutarate aminotransferase (EC 2.6.1.19)
Rosenbergiella metrosideri	Amino Acids synthesis	EC 2.6.1	1.3	Glutamine--fructose-6-phosphate aminotransferase [isomerizing] (EC 2.6.1.16)
Rosenbergiella metrosideri	Amino Acids synthesis	EC 2.6.1	1.3	Histidinol-phosphate aminotransferase (EC 2.6.1.9)
Rosenbergiella metrosideri	Amino Acids synthesis	EC 2.6.1	2.6	N-acetylornithine aminotransferase (EC 2.6.1.11) @ N-succinyl-L,L-diaminopimelate aminotransferase (EC 2.6.1.17)
Rosenbergiella metrosideri	Amino Acids synthesis	EC 2.6.1	1.3	Para-aminobenzoate synthase, amidotransferase component (EC 2.6.1.85)
Rosenbergiella metrosideri	Amino Acids synthesis	EC 2.6.1	1.3	Para-aminobenzoate synthase, aminase component (EC 2.6.1.85)
Rosenbergiella metrosideri	Amino Acids synthesis	EC 2.6.1	1.3	Phosphoserine aminotransferase (EC 2.6.1.52)
Rosenbergiella metrosideri	Amino Acids synthesis	EC 2.6.1	1.3	Putrescine aminotransferase (EC 2.6.1.82)
Rosenbergiella metrosideri	Amino Acids synthesis	EC 2.6.1	2.6	Serine--pyruvate aminotransferase (EC 2.6.1.51) / L-alanine:glyoxylate aminotransferase (EC 2.6.1.44)
Rosenbergiella metrosideri	Amino Acids synthesis	EC 2.6.1	1.3	Transcriptional regulator, GntR family domain / Aspartate aminotransferase (EC 2.6.1.1)
Rosenbergiella metrosideri	Amino Acids synthesis	EC 2.6.1	1.3	dTDP-4-amino-4,6-dideoxygalactose transaminase (EC 2.6.1.59)
Rosenbergiella metrosideri	Amino Acids synthesis	EC 2.7.6	1.3	2-amino-4-hydroxy-6-hydroxymethyldihydropteridine pyrophosphokinase (EC 2.7.6.3)
Rosenbergiella metrosideri	Amino Acids synthesis	EC 3.1.1	1.3	D-aminoacyl-tRNA deacylase (EC 3.1.1.96)
Rosenbergiella metrosideri	Amino Acids synthesis	EC 3.4.11	1.3	Cytosol aminopeptidase PepA (EC 3.4.11.1)
Rosenbergiella metrosideri	Amino Acids synthesis	EC 3.4.11	1.3	Membrane alanine aminopeptidase N (EC 3.4.11.2)
Rosenbergiella metrosideri	Amino Acids synthesis	EC 3.4.11	1.3	Methionine aminopeptidase (EC 3.4.11.18)
Rosenbergiella metrosideri	Amino Acids synthesis	EC 3.4.11	1.3	Xaa-Pro aminopeptidase (EC 3.4.11.9)
Rosenbergiella metrosideri	Amino Acids synthesis	EC 3.5.1	1.3	N-carbamoyl-L-amino acid hydrolase (EC 3.5.1.87)
Rosenbergiella metrosideri	Amino Acids synthesis	EC 3.5.1	1.3	N-succinyl-L,L-diaminopimelate desuccinylase (EC 3.5.1.18)
Rosenbergiella metrosideri	Amino Acids synthesis	EC 3.5.4	1.3	Diaminohydroxyphosphoribosylaminopyrimidine deaminase (EC 3.5.4.26) / 5-amino-6-(5-phosphoribosylamino)uracil reductase (EC 1.1.1.193)
Rosenbergiella metrosideri	Amino Acids synthesis	EC 3.5.4	1.3	Guanine deaminase (EC 3.5.4.3); Hydroxydechloroatrazine ethylaminohydrolase (EC 3.5.99.3)
Rosenbergiella metrosideri	Amino Acids synthesis	EC 3.5.4	1.3	IMP cyclohydrolase (EC 3.5.4.10) / Phosphoribosylaminoimidazolecarboxamide formyltransferase (EC 2.1.2.3)
Rosenbergiella metrosideri	Amino Acids synthesis	EC 3.5.99	1.3	Guanine deaminase (EC 3.5.4.3); Hydroxydechloroatrazine ethylaminohydrolase (EC 3.5.99.3)
Rosenbergiella metrosideri	Amino Acids synthesis	EC 4.1.1	1.3	Diaminopimelate decarboxylase (EC 4.1.1.20)
Rosenbergiella metrosideri	Amino Acids synthesis	EC 4.1.1	1.3	L-2,4-diaminobutyrate decarboxylase (EC 4.1.1.86)
Rosenbergiella metrosideri	Amino Acids synthesis	EC 4.1.1	1.3	Siderophore [Alcaligin-like] decarboxylase (EC 4.1.1.-) @ Siderophore biosynthesis L-2,4-diaminobutyrate decarboxylase
Rosenbergiella metrosideri	Amino Acids synthesis	EC 4.1.3	1.3	Aminodeoxychorismate lyase (EC 4.1.3.38)
Rosenbergiella metrosideri	Amino Acids synthesis	EC 5.1.1	1.3	Diaminopimelate epimerase (EC 5.1.1.7)
Rosenbergiella metrosideri	Amino Acids synthesis	EC 5.3.1	1.3	Phosphoribosylformimino-5-aminoimidazole carboxamide ribotide isomerase (EC 5.3.1.16)
Rosenbergiella metrosideri	Amino Acids synthesis	EC 5.4.3	1.3	Glutamate-1-semialdehyde 2,1-aminomutase (EC 5.4.3.8)
Rosenbergiella metrosideri	Amino Acids synthesis	EC 5.4.3	1.3	Lysine 2,3-aminomutase (EC 5.4.3.2)
Rosenbergiella metrosideri	Amino Acids synthesis	EC 5.4.99	1.3	N5-carboxyaminoimidazole ribonucleotide mutase (EC 5.4.99.18)
Rosenbergiella metrosideri	Amino Acids synthesis	EC 6.3.2	1.3	Phosphoribosylaminoimidazole-succinocarboxamide synthase (EC 6.3.2.6)
Rosenbergiella metrosideri	Amino Acids synthesis	EC 6.3.2	1.3	UDP-N-acetylmuramate:L-alanyl-gamma-D-glutamyl-meso-diaminopimelate ligase (EC 6.3.2.-)
Rosenbergiella metrosideri	Amino Acids synthesis	EC 6.3.2	1.3	UDP-N-acetylmuramoyl-dipeptide--2,6-diaminopimelate ligase (EC 6.3.2.13)
Rosenbergiella metrosideri	Amino Acids synthesis	EC 6.3.4	1.3	N5-carboxyaminoimidazole ribonucleotide synthase (EC 6.3.4.18)
Rosenbergiella metrosideri	Fatty Acid Biosynthesis	EC 2.1.1	1.3	Cyclopropane-fatty-acyl-phospholipid synthase (EC 2.1.1.79)
Rosenbergiella metrosideri	Fatty Acid Biosynthesis	EC 6.2.1	1.3	Long-chain-fatty-acid--CoA ligase (EC 6.2.1.3)
Rosenbergiella metrosideri	Fatty Acid Biosynthesis	EC 6.2.1	1.3	Modular polyketide synthase @ Long-chain fatty-acid-CoA ligase (EC 6.2.1.3), Mycobacterial subgroup FadD22
Rosenbergiella metrosideri	Monosaccharides	EC 1.1.1	1.3	Inosine-5'-monophosphate dehydrogenase (EC 1.1.1.205) / CBS domain
Rosenbergiella metrosideri	Monosaccharides	EC 1.14.13	1.3	Nitrilotriacetate monooxygenase component B (EC 1.14.13.-)
Rosenbergiella metrosideri	Monosaccharides	EC 1.14.13	1.3	Siderophore [Alcaligin-like] biosynthetic enzyme (EC 1.14.13.59) @ Siderophore biosynthesis protein, monooxygenase
Rosenbergiella metrosideri	Monosaccharides	EC 1.14.14	1.3	FMNH2-dependent alkanesulfonate monooxygenase (EC 1.14.14.5)
Rosenbergiella metrosideri	Monosaccharides	EC 1.14.99	1.3	Pyrimidine monooxygenase RutA (EC 1.14.99.46)
Rosenbergiella metrosideri	Monosaccharides	EC 2.7.4	1.3	Thiamine-monophosphate kinase (EC 2.7.4.16)
Rosenbergiella metrosideri	Monosaccharides	EC 3.1.3	1.3	Inositol-1-monophosphatase (EC 3.1.3.25)
Rosenbergiella metrosideri	Monosaccharides	EC 3.1.3	1.3	Sugar phosphatase YidA (EC 3.1.3.23)
Rosenbergiella metrosideri	Monosaccharides	EC 3.2.2	2.6	Pyrimidine/purine nucleotide 5'-monophosphate nucleosidase PpnN (EC 3.2.2.4) (EC 3.2.2.10)
Rosenbergiella metrosideri	Monosaccharides	EC 4.6.1	1.3	Cyclic pyranopterin monophosphate synthase (EC 4.6.1.17)
Rosenbergiella metrosideri	Nitrogen Metabolism	EC 2.7.13	1.3	Nitrogen regulation protein NtrB (EC 2.7.13.3)
Rosenbergiella metrosideri	Protein degradation	EC 3.4.21	1.3	ATP-dependent Clp protease proteolytic subunit ClpP (EC 3.4.21.92)
Rosenbergiella metrosideri	Protein degradation	EC 3.4.21	1.3	ATP-dependent protease La (EC 3.4.21.53) Type I
Rosenbergiella metrosideri	Protein degradation	EC 3.4.21	1.3	Possible protease sohB (EC 3.4.21.-)
Rosenbergiella metrosideri	Protein degradation	EC 3.4.21	2.6	Protease II (EC 3.4.21.83)
Rosenbergiella metrosideri	Protein degradation	EC 3.4.21	1.3	Rhomboid protease GlpG (EC 3.4.21.105)
Rosenbergiella metrosideri	Protein degradation	EC 3.4.21	1.3	SOS-response repressor and protease LexA (EC 3.4.21.88)
Rosenbergiella metrosideri	Protein degradation	EC 3.4.21	1.3	Tail-specific protease precursor (EC 3.4.21.102)
Rosenbergiella metrosideri	Protein degradation	EC 3.4.25	1.3	ATP-dependent protease subunit HslV (EC 3.4.25.2)
Rosenbergiella nectarea	Amino Acids synthesis	EC 1.1.1	1.28	Diaminohydroxyphosphoribosylaminopyrimidine deaminase (EC 3.5.4.26) / 5-amino-6-(5-phosphoribosylamino)uracil reductase (EC 1.1.1.193)
Rosenbergiella nectarea	Amino Acids synthesis	EC 1.1.1	1.28	UDP-4-amino-4-deoxy-L-arabinose formyltransferase (EC 2.1.2.13) / UDP-glucuronic acid oxidase (UDP-4-keto-hexauronic acid decarboxylating) (EC 1.1.1.305)
Rosenbergiella nectarea	Amino Acids synthesis	EC 1.2.1	1.28	4-aminobutyraldehyde dehydrogenase (EC 1.2.1.19)
Rosenbergiella nectarea	Amino Acids synthesis	EC 1.4.99	2.56	D-amino acid dehydrogenase (EC 1.4.99.6)
Rosenbergiella nectarea	Amino Acids synthesis	EC 2.1.1	1.28	tRNA (5-methylaminomethyl-2-thiouridylate)-methyltransferase (EC 2.1.1.61) / FAD-dependent cmnm(5)s(2)U34 oxidoreductase
Rosenbergiella nectarea	Amino Acids synthesis	EC 2.1.2	1.28	Aminomethyltransferase (glycine cleavage system T protein) (EC 2.1.2.10)
Rosenbergiella nectarea	Amino Acids synthesis	EC 2.1.2	1.28	IMP cyclohydrolase (EC 3.5.4.10) / Phosphoribosylaminoimidazolecarboxamide formyltransferase (EC 2.1.2.3)
Rosenbergiella nectarea	Amino Acids synthesis	EC 2.1.2	1.28	UDP-4-amino-4-deoxy-L-arabinose formyltransferase (EC 2.1.2.13) / UDP-glucuronic acid oxidase (UDP-4-keto-hexauronic acid decarboxylating) (EC 1.1.1.305)
Rosenbergiella nectarea	Amino Acids synthesis	EC 2.3.1	1.28	8-amino-7-oxononanoate synthase (EC 2.3.1.47)
Rosenbergiella nectarea	Amino Acids synthesis	EC 2.4.1	1.28	Lipopolysaccharide N-acetylmannosaminouronosyltransferase (EC 2.4.1.180)
Rosenbergiella nectarea	Amino Acids synthesis	EC 2.4.2	1.28	Undecaprenyl phosphate-alpha-4-amino-4-deoxy-L-arabinose arabinosyl transferase (EC 2.4.2.43) @ Polymyxin resistance protein PmrK
Rosenbergiella nectarea	Amino Acids synthesis	EC 2.6.1	1.28	Adenosylmethionine-8-amino-7-oxononanoate aminotransferase (EC 2.6.1.62)
Rosenbergiella nectarea	Amino Acids synthesis	EC 2.6.1	1.28	Aspartate aminotransferase (EC 2.6.1.1)
Rosenbergiella nectarea	Amino Acids synthesis	EC 2.6.1	1.28	Biosynthetic Aromatic amino acid aminotransferase alpha (EC 2.6.1.57)
Rosenbergiella nectarea	Amino Acids synthesis	EC 2.6.1	1.28	Branched-chain amino acid aminotransferase (EC 2.6.1.42)
Rosenbergiella nectarea	Amino Acids synthesis	EC 2.6.1	1.28	Diaminobutyrate--2-oxoglutarate aminotransferase (EC 2.6.1.76)
Rosenbergiella nectarea	Amino Acids synthesis	EC 2.6.1	1.28	Gamma-aminobutyrate:alpha-ketoglutarate aminotransferase (EC 2.6.1.19)
Rosenbergiella nectarea	Amino Acids synthesis	EC 2.6.1	1.28	Glutamine--fructose-6-phosphate aminotransferase [isomerizing] (EC 2.6.1.16)
Rosenbergiella nectarea	Amino Acids synthesis	EC 2.6.1	1.28	Histidinol-phosphate aminotransferase (EC 2.6.1.9)
Rosenbergiella nectarea	Amino Acids synthesis	EC 2.6.1	2.56	N-acetylornithine aminotransferase (EC 2.6.1.11) @ N-succinyl-L,L-diaminopimelate aminotransferase (EC 2.6.1.17)
Rosenbergiella nectarea	Amino Acids synthesis	EC 2.6.1	1.28	Para-aminobenzoate synthase, amidotransferase component (EC 2.6.1.85)
Rosenbergiella nectarea	Amino Acids synthesis	EC 2.6.1	1.28	Para-aminobenzoate synthase, aminase component (EC 2.6.1.85)
Rosenbergiella nectarea	Amino Acids synthesis	EC 2.6.1	1.28	Phosphoserine aminotransferase (EC 2.6.1.52)
Rosenbergiella nectarea	Amino Acids synthesis	EC 2.6.1	1.28	Putrescine aminotransferase (EC 2.6.1.82)
Rosenbergiella nectarea	Amino Acids synthesis	EC 2.6.1	2.56	Serine--pyruvate aminotransferase (EC 2.6.1.51) / L-alanine:glyoxylate aminotransferase (EC 2.6.1.44)
Rosenbergiella nectarea	Amino Acids synthesis	EC 2.6.1	1.28	Transcriptional regulator, GntR family domain / Aspartate aminotransferase (EC 2.6.1.1)
Rosenbergiella nectarea	Amino Acids synthesis	EC 2.6.1	1.28	UDP-4-amino-4-deoxy-L-arabinose--oxoglutarate aminotransferase (EC 2.6.1.87)
Rosenbergiella nectarea	Amino Acids synthesis	EC 2.6.1	1.28	dTDP-4-amino-4,6-dideoxygalactose transaminase (EC 2.6.1.59)
Rosenbergiella nectarea	Amino Acids synthesis	EC 2.7.6	1.28	2-amino-4-hydroxy-6-hydroxymethyldihydropteridine pyrophosphokinase (EC 2.7.6.3)
Rosenbergiella nectarea	Amino Acids synthesis	EC 3.1.1	1.28	D-aminoacyl-tRNA deacylase (EC 3.1.1.96)
Rosenbergiella nectarea	Amino Acids synthesis	EC 3.4.11	1.28	Cytosol aminopeptidase PepA (EC 3.4.11.1)
Rosenbergiella nectarea	Amino Acids synthesis	EC 3.4.11	1.28	Membrane alanine aminopeptidase N (EC 3.4.11.2)
Rosenbergiella nectarea	Amino Acids synthesis	EC 3.4.11	1.28	Methionine aminopeptidase (EC 3.4.11.18)
Rosenbergiella nectarea	Amino Acids synthesis	EC 3.4.11	1.28	Xaa-Pro aminopeptidase (EC 3.4.11.9)
Rosenbergiella nectarea	Amino Acids synthesis	EC 3.5.1	1.28	N-carbamoyl-L-amino acid hydrolase (EC 3.5.1.87)
Rosenbergiella nectarea	Amino Acids synthesis	EC 3.5.1	1.28	N-succinyl-L,L-diaminopimelate desuccinylase (EC 3.5.1.18)
Rosenbergiella nectarea	Amino Acids synthesis	EC 3.5.4	1.28	Diaminohydroxyphosphoribosylaminopyrimidine deaminase (EC 3.5.4.26) / 5-amino-6-(5-phosphoribosylamino)uracil reductase (EC 1.1.1.193)
Rosenbergiella nectarea	Amino Acids synthesis	EC 3.5.4	1.28	Guanine deaminase (EC 3.5.4.3); Hydroxydechloroatrazine ethylaminohydrolase (EC 3.5.99.3)
Rosenbergiella nectarea	Amino Acids synthesis	EC 3.5.4	1.28	IMP cyclohydrolase (EC 3.5.4.10) / Phosphoribosylaminoimidazolecarboxamide formyltransferase (EC 2.1.2.3)
Rosenbergiella nectarea	Amino Acids synthesis	EC 3.5.99	1.28	Guanine deaminase (EC 3.5.4.3); Hydroxydechloroatrazine ethylaminohydrolase (EC 3.5.99.3)
Rosenbergiella nectarea	Amino Acids synthesis	EC 4.1.1	1.28	Diaminopimelate decarboxylase (EC 4.1.1.20)
Rosenbergiella nectarea	Amino Acids synthesis	EC 4.1.1	1.28	L-2,4-diaminobutyrate decarboxylase (EC 4.1.1.86)
Rosenbergiella nectarea	Amino Acids synthesis	EC 4.1.1	1.28	Siderophore [Alcaligin-like] decarboxylase (EC 4.1.1.-) @ Siderophore biosynthesis L-2,4-diaminobutyrate decarboxylase
Rosenbergiella nectarea	Amino Acids synthesis	EC 4.1.3	1.28	Aminodeoxychorismate lyase (EC 4.1.3.38)
Rosenbergiella nectarea	Amino Acids synthesis	EC 5.1.1	1.28	Diaminopimelate epimerase (EC 5.1.1.7)
Rosenbergiella nectarea	Amino Acids synthesis	EC 5.3.1	1.28	Phosphoribosylformimino-5-aminoimidazole carboxamide ribotide isomerase (EC 5.3.1.16)
Rosenbergiella nectarea	Amino Acids synthesis	EC 5.4.3	1.28	Glutamate-1-semialdehyde 2,1-aminomutase (EC 5.4.3.8)
Rosenbergiella nectarea	Amino Acids synthesis	EC 5.4.3	1.28	Lysine 2,3-aminomutase (EC 5.4.3.2)
Rosenbergiella nectarea	Amino Acids synthesis	EC 5.4.99	1.28	N5-carboxyaminoimidazole ribonucleotide mutase (EC 5.4.99.18)
Rosenbergiella nectarea	Amino Acids synthesis	EC 6.3.2	1.28	Phosphoribosylaminoimidazole-succinocarboxamide synthase (EC 6.3.2.6)
Rosenbergiella nectarea	Amino Acids synthesis	EC 6.3.2	1.28	UDP-N-acetylmuramate:L-alanyl-gamma-D-glutamyl-meso-diaminopimelate ligase (EC 6.3.2.-)
Rosenbergiella nectarea	Amino Acids synthesis	EC 6.3.2	1.28	UDP-N-acetylmuramoyl-dipeptide--2,6-diaminopimelate ligase (EC 6.3.2.13)
Rosenbergiella nectarea	Amino Acids synthesis	EC 6.3.4	1.28	N5-carboxyaminoimidazole ribonucleotide synthase (EC 6.3.4.18)
Rosenbergiella nectarea	Fatty Acid Biosynthesis	EC 2.1.1	1.28	Cyclopropane-fatty-acyl-phospholipid synthase (EC 2.1.1.79)
Rosenbergiella nectarea	Fatty Acid Biosynthesis	EC 6.2.1	1.28	Long-chain-fatty-acid--CoA ligase (EC 6.2.1.3)
Rosenbergiella nectarea	Monosaccharides	EC 1.1.1	1.28	Inosine-5'-monophosphate dehydrogenase (EC 1.1.1.205) / CBS domain
Rosenbergiella nectarea	Monosaccharides	EC 1.14.13	1.28	Nitrilotriacetate monooxygenase component B (EC 1.14.13.-)
Rosenbergiella nectarea	Monosaccharides	EC 1.14.13	1.28	Siderophore [Alcaligin-like] biosynthetic enzyme (EC 1.14.13.59) @ Siderophore biosynthesis protein, monooxygenase
Rosenbergiella nectarea	Monosaccharides	EC 1.14.14	1.28	FMNH2-dependent alkanesulfonate monooxygenase (EC 1.14.14.5)
Rosenbergiella nectarea	Monosaccharides	EC 1.14.99	1.28	Pyrimidine monooxygenase RutA (EC 1.14.99.46)
Rosenbergiella nectarea	Monosaccharides	EC 2.7.4	1.28	Thiamine-monophosphate kinase (EC 2.7.4.16)
Rosenbergiella nectarea	Monosaccharides	EC 3.1.3	1.28	Inositol-1-monophosphatase (EC 3.1.3.25)
Rosenbergiella nectarea	Monosaccharides	EC 3.1.3	1.28	Sugar phosphatase YidA (EC 3.1.3.23)
Rosenbergiella nectarea	Monosaccharides	EC 3.2.2	2.56	Pyrimidine/purine nucleotide 5'-monophosphate nucleosidase PpnN (EC 3.2.2.4) (EC 3.2.2.10)
Rosenbergiella nectarea	Monosaccharides	EC 4.6.1	1.28	Cyclic pyranopterin monophosphate synthase (EC 4.6.1.17)
Rosenbergiella nectarea	Nitrogen Metabolism	EC 2.7.13	1.28	Nitrogen regulation protein NtrB (EC 2.7.13.3)
Rosenbergiella nectarea	Protein degradation	EC 3.4.21	1.28	ATP-dependent Clp protease proteolytic subunit ClpP (EC 3.4.21.92)
Rosenbergiella nectarea	Protein degradation	EC 3.4.21	1.28	ATP-dependent protease La (EC 3.4.21.53) Type I
Rosenbergiella nectarea	Protein degradation	EC 3.4.21	1.28	Possible protease sohB (EC 3.4.21.-)
Rosenbergiella nectarea	Protein degradation	EC 3.4.21	1.28	Protease II (EC 3.4.21.83)
Rosenbergiella nectarea	Protein degradation	EC 3.4.21	1.28	Rhomboid protease GlpG (EC 3.4.21.105)
Rosenbergiella nectarea	Protein degradation	EC 3.4.21	1.28	SOS-response repressor and protease LexA (EC 3.4.21.88)
Rosenbergiella nectarea	Protein degradation	EC 3.4.21	1.28	Tail-specific protease precursor (EC 3.4.21.102)
Rosenbergiella nectarea	Protein degradation	EC 3.4.25	1.28	ATP-dependent protease subunit HslV (EC 3.4.25.2)
Spiroplasma monobiae MQ-1	Amino Acids synthesis	EC 3.4.11	20	Cytosol aminopeptidase PepA (EC 3.4.11.1)
Spiroplasma monobiae MQ-1	Amino Acids synthesis	EC 3.4.11	20	Methionine aminopeptidase (EC 3.4.11.18)
Spiroplasma monobiae MQ-1	Monosaccharides	EC 3.1.1	40	Lysophospholipase (EC 3.1.1.5); Monoglyceride lipase (EC 3.1.1.23)
Spiroplasma monobiae MQ-1	Protein degradation	EC 3.4.21	20	ATP-dependent protease La (EC 3.4.21.53) Type I
Spiroplasma_apis_B31	Amino Acids synthesis	EC 3.4.11	16.67	Cytosol aminopeptidase PepA (EC 3.4.11.1)
Spiroplasma_apis_B31	Amino Acids synthesis	EC 3.4.11	16.67	Methionine aminopeptidase (EC 3.4.11.18)
Spiroplasma_apis_B31	Monosaccharides	EC 1.1.1	16.67	Inosine-5'-monophosphate dehydrogenase (EC 1.1.1.205) / CBS domain
Spiroplasma_apis_B31	Monosaccharides	EC 3.1.1	33.33	Lysophospholipase (EC 3.1.1.5); Monoglyceride lipase (EC 3.1.1.23)
Spiroplasma_apis_B31	Protein degradation	EC 3.4.21	16.67	ATP-dependent protease La (EC 3.4.21.53) Type I
Spiroplasma_litorale	Amino Acids synthesis	EC 2.1.2	10	IMP cyclohydrolase (EC 3.5.4.10) / Phosphoribosylaminoimidazolecarboxamide formyltransferase (EC 2.1.2.3)
Spiroplasma_litorale	Amino Acids synthesis	EC 3.4.11	20	Cytosol aminopeptidase PepA (EC 3.4.11.1)
Spiroplasma_litorale	Amino Acids synthesis	EC 3.4.11	10	Methionine aminopeptidase (EC 3.4.11.18)
Spiroplasma_litorale	Amino Acids synthesis	EC 3.5.4	10	IMP cyclohydrolase (EC 3.5.4.10) / Phosphoribosylaminoimidazolecarboxamide formyltransferase (EC 2.1.2.3)
Spiroplasma_litorale	Amino Acids synthesis	EC 5.4.99	10	N5-carboxyaminoimidazole ribonucleotide mutase (EC 5.4.99.18)
Spiroplasma_litorale	Amino Acids synthesis	EC 6.3.2	10	Phosphoribosylaminoimidazole-succinocarboxamide synthase (EC 6.3.2.6)
Spiroplasma_litorale	Amino Acids synthesis	EC 6.3.4	10	N5-carboxyaminoimidazole ribonucleotide synthase (EC 6.3.4.18)
Spiroplasma_litorale	Monosaccharides	EC 1.1.1	10	Inosine-5'-monophosphate dehydrogenase (EC 1.1.1.205) / CBS domain
Spiroplasma_litorale	Protein degradation	EC 3.4.21	10	ATP-dependent protease La (EC 3.4.21.53) Type I

## Sheet: Pathway prediction on ann.genom
Ecnumber	Function	Genome	Percent (%)
1.1.1	2,5-diamino-6-ribosylamino-pyrimidinone 5-phosphate reductase (EC 1.1.1.302) homolog	Leifsonia	1.20333
1.1.1	2,5-diamino-6-ribosylamino-pyrimidinone 5-phosphate reductase, fungal/archaeal (EC 1.1.1.302)	Leifsonia	1.15
1.1.1	3-oxoacyl-[ACP] reductase (EC 1.1.1.100) FadG2, NOT involved in fatty acid synthesis	Rosenbergiella	1.19
1.1.1	Diaminohydroxyphosphoribosylaminopyrimidine deaminase (EC 3.5.4.26) / 5-amino-6-(5-phosphoribosylamino)uracil reductase (EC 1.1.1.193)	Acinetobacter	1.3825
1.1.1	Diaminohydroxyphosphoribosylaminopyrimidine deaminase (EC 3.5.4.26) / 5-amino-6-(5-phosphoribosylamino)uracil reductase (EC 1.1.1.193)	Arsenophonus	1.39
1.1.1	Diaminohydroxyphosphoribosylaminopyrimidine deaminase (EC 3.5.4.26) / 5-amino-6-(5-phosphoribosylamino)uracil reductase (EC 1.1.1.193)	Burkholderia	0.83
1.1.1	Diaminohydroxyphosphoribosylaminopyrimidine deaminase (EC 3.5.4.26) / 5-amino-6-(5-phosphoribosylamino)uracil reductase (EC 1.1.1.193)	Carnimonas	1.32
1.1.1	Diaminohydroxyphosphoribosylaminopyrimidine deaminase (EC 3.5.4.26) / 5-amino-6-(5-phosphoribosylamino)uracil reductase (EC 1.1.1.193)	Fructobacillus	2.94
1.1.1	Diaminohydroxyphosphoribosylaminopyrimidine deaminase (EC 3.5.4.26) / 5-amino-6-(5-phosphoribosylamino)uracil reductase (EC 1.1.1.193)	Lactococcus	2.3
1.1.1	Diaminohydroxyphosphoribosylaminopyrimidine deaminase (EC 3.5.4.26) / 5-amino-6-(5-phosphoribosylamino)uracil reductase (EC 1.1.1.193)	Leifsonia	1.20333
1.1.1	Diaminohydroxyphosphoribosylaminopyrimidine deaminase (EC 3.5.4.26) / 5-amino-6-(5-phosphoribosylamino)uracil reductase (EC 1.1.1.193)	Rosenbergiella	1.2575
1.1.1	Inosine-5'-monophosphate dehydrogenase (EC 1.1.1.205) / CBS domain	Acinetobacter	1.3825
1.1.1	Inosine-5'-monophosphate dehydrogenase (EC 1.1.1.205) / CBS domain	Arsenophonus	1.39
1.1.1	Inosine-5'-monophosphate dehydrogenase (EC 1.1.1.205) / CBS domain	Burkholderia	0.616667
1.1.1	Inosine-5'-monophosphate dehydrogenase (EC 1.1.1.205) / CBS domain	Carnimonas	1.32
1.1.1	Inosine-5'-monophosphate dehydrogenase (EC 1.1.1.205) / CBS domain	Fructobacillus	5.2075
1.1.1	Inosine-5'-monophosphate dehydrogenase (EC 1.1.1.205) / CBS domain	Lactococcus	2.745
1.1.1	Inosine-5'-monophosphate dehydrogenase (EC 1.1.1.205) / CBS domain	Leifsonia	2.41333
1.1.1	Inosine-5'-monophosphate dehydrogenase (EC 1.1.1.205) / CBS domain	Rosenbergiella	1.2575
1.1.1	Inosine-5'-monophosphate dehydrogenase (EC 1.1.1.205) / CBS domain	Spiroplasma	13.335
1.1.1	Inosine-5'-monophosphate dehydrogenase, catalytic domain (EC 1.1.1.205)	Leifsonia	1.20333
1.1.1	Isocitrate dehydrogenase [NADP] (EC 1.1.1.42); Monomeric isocitrate dehydrogenase [NADP] (EC 1.1.1.42)	Acinetobacter	2.25
1.1.1	Isocitrate dehydrogenase [NADP] (EC 1.1.1.42); Monomeric isocitrate dehydrogenase [NADP] (EC 1.1.1.42)	Burkholderia	1.23667
1.1.1	Isocitrate dehydrogenase [NADP] (EC 1.1.1.42); Monomeric isocitrate dehydrogenase [NADP] (EC 1.1.1.42)	Carnimonas	2.63
1.1.1	UDP-4-amino-4-deoxy-L-arabinose formyltransferase (EC 2.1.2.13) / UDP-glucuronic acid oxidase (UDP-4-keto-hexauronic acid decarboxylating) (EC 1.1.1.305)	Arsenophonus	1.39
1.1.1	UDP-4-amino-4-deoxy-L-arabinose formyltransferase (EC 2.1.2.13) / UDP-glucuronic acid oxidase (UDP-4-keto-hexauronic acid decarboxylating) (EC 1.1.1.305)	Rosenbergiella	1.225
1.14.13	3-hydroxybenzoate 6-monooxygenase (EC 1.14.13.24)	Burkholderia	0.616667
1.14.13	6-hydroxynicotinate 3-monooxygenase, NicC (EC 1.14.13.114)	Burkholderia	0.63
1.14.13	Cyclohexanone monooxygenase (EC 1.14.13.22)	Acinetobacter	5.62
1.14.13	Cyclohexanone monooxygenase (EC 1.14.13.22)	Burkholderia	0.813333
1.14.13	Cyclohexanone monooxygenase (EC 1.14.13.22)	Leifsonia	1.15
1.14.13	Monooxygenase, FAD-binding (EC 1.14.13.20)	Burkholderia	0.59
1.14.13	Nitrilotriacetate monooxygenase component A (EC 1.14.13.-)	Acinetobacter	1.94
1.14.13	Nitrilotriacetate monooxygenase component A (EC 1.14.13.-)	Burkholderia	1.64667
1.14.13	Nitrilotriacetate monooxygenase component A (EC 1.14.13.-)	Carnimonas	1.32
1.14.13	Nitrilotriacetate monooxygenase component A (EC 1.14.13.-)	Leifsonia	1.81
1.14.13	Nitrilotriacetate monooxygenase component A (EC 1.14.13.-)	Rosenbergiella	2.17
1.14.13	Nitrilotriacetate monooxygenase component B (EC 1.14.13.-)	Acinetobacter	1.83
1.14.13	Nitrilotriacetate monooxygenase component B (EC 1.14.13.-)	Burkholderia	1.67667
1.14.13	Nitrilotriacetate monooxygenase component B (EC 1.14.13.-)	Carnimonas	1.32
1.14.13	Nitrilotriacetate monooxygenase component B (EC 1.14.13.-)	Lactococcus	2.60667
1.14.13	Nitrilotriacetate monooxygenase component B (EC 1.14.13.-)	Rosenbergiella	1.255
1.14.13	Probable Lysine n(6)-hydroxylase associated with siderophore S biosynthesis (EC 1.14.13.59) @ Siderophore biosynthesis protein, monooxygenase	Acinetobacter	1.12
1.14.13	Siderophore [Alcaligin-like] biosynthetic enzyme (EC 1.14.13.59) @ Siderophore biosynthesis protein, monooxygenase	Arsenophonus	1.39
1.14.13	Siderophore [Alcaligin-like] biosynthetic enzyme (EC 1.14.13.59) @ Siderophore biosynthesis protein, monooxygenase	Rosenbergiella	1.26286
1.14.14	4-hydroxyphenylacetate 3-monooxygenase (EC 1.14.14.9)	Burkholderia	0.605
1.14.14	Alkanal monooxygenase alpha chain (EC 1.14.14.3)	Acinetobacter	1.12
1.14.14	Alkanal monooxygenase alpha chain (EC 1.14.14.3)	Burkholderia	0.95
1.14.14	Alkanal monooxygenase alpha chain (EC 1.14.14.3)	Lactococcus	3.035
1.14.14	Alkanal monooxygenase alpha chain (EC 1.14.14.3)	Leifsonia	2.41
1.14.14	Alkanal monooxygenase alpha chain (EC 1.14.14.3)	Rosenbergiella	1.22
1.14.14	FMNH2-dependent alkanesulfonate monooxygenase (EC 1.14.14.5)	Acinetobacter	1.3825
1.14.14	FMNH2-dependent alkanesulfonate monooxygenase (EC 1.14.14.5)	Burkholderia	1.02333
1.14.14	FMNH2-dependent alkanesulfonate monooxygenase (EC 1.14.14.5)	Carnimonas	1.32
1.14.14	FMNH2-dependent alkanesulfonate monooxygenase (EC 1.14.14.5)	Rosenbergiella	1.8775
1.14.14	Flavin-dependent monooxygenase, oxygenase subunit HsaA (EC 1.14.14.12)	Burkholderia	0.605
1.4.99	D-amino acid dehydrogenase (EC 1.4.99.6)	Acinetobacter	2.0175
1.4.99	D-amino acid dehydrogenase (EC 1.4.99.6)	Burkholderia	2.69667
1.4.99	D-amino acid dehydrogenase (EC 1.4.99.6)	Carnimonas	1.32
1.4.99	D-amino acid dehydrogenase (EC 1.4.99.6)	Leifsonia	1.23
1.4.99	D-amino acid dehydrogenase (EC 1.4.99.6)	Rosenbergiella	2.52875
1.4.99	D-amino acid dehydrogenase small subunit (EC 1.4.99.1)	Burkholderia	0.615
1.4.99	D-amino acid dehydrogenase small subunit (EC 1.4.99.1)	Leifsonia	1.15
2.6.1	2-aminoethylphosphonate:pyruvate aminotransferase (EC 2.6.1.37)	Acinetobacter	1.12
2.6.1	2-aminoethylphosphonate:pyruvate aminotransferase (EC 2.6.1.37)	Burkholderia	1.44667
2.6.1	2-aminoethylphosphonate:pyruvate aminotransferase (EC 2.6.1.37)	Carnimonas	1.32
2.6.1	2-aminoethylphosphonate:pyruvate aminotransferase (EC 2.6.1.37)	Lactococcus	3.57
2.6.1	Adenosylmethionine-8-amino-7-oxononanoate aminotransferase (EC 2.6.1.62)	Acinetobacter	1.3825
2.6.1	Adenosylmethionine-8-amino-7-oxononanoate aminotransferase (EC 2.6.1.62)	Arsenophonus	1.39
2.6.1	Adenosylmethionine-8-amino-7-oxononanoate aminotransferase (EC 2.6.1.62)	Burkholderia	0.616667
2.6.1	Adenosylmethionine-8-amino-7-oxononanoate aminotransferase (EC 2.6.1.62)	Carnimonas	1.32
2.6.1	Adenosylmethionine-8-amino-7-oxononanoate aminotransferase (EC 2.6.1.62)	Rosenbergiella	1.2575
2.6.1	Alpha-aminoadipate aminotransferase (EC 2.6.1.39) @ Leucine transaminase (EC 2.6.1.6) @ Valine transaminase	Burkholderia	1.23667
2.6.1	Anthranilate synthase, amidotransferase component (EC 4.1.3.27) @ Para-aminobenzoate synthase, amidotransferase component (EC 2.6.1.85)	Acinetobacter	1.3825
2.6.1	Anthranilate synthase, amidotransferase component (EC 4.1.3.27) @ Para-aminobenzoate synthase, amidotransferase component (EC 2.6.1.85)	Burkholderia	0.616667
2.6.1	Anthranilate synthase, amidotransferase component (EC 4.1.3.27) @ Para-aminobenzoate synthase, amidotransferase component (EC 2.6.1.85)	Carnimonas	1.32
2.6.1	Anthranilate synthase, amidotransferase component (EC 4.1.3.27) @ Para-aminobenzoate synthase, amidotransferase component (EC 2.6.1.85)	Lactococcus	2.36
2.6.1	Anthranilate synthase, amidotransferase component (EC 4.1.3.27) @ Para-aminobenzoate synthase, amidotransferase component (EC 2.6.1.85)	Leifsonia	1.20333
2.6.1	Aromatic amino acid aminotransferase gamma (EC 2.6.1.57) @ N-acetyl-L,L-diaminopimelate aminotransferase (EC 2.6.1.-)	Lactococcus	5.158
2.6.1	Aromatic-amino-acid aminotransferase (EC 2.6.1.57)	Burkholderia	0.826667
2.6.1	Aspartate aminotransferase (AspB-14) (EC 2.6.1.1)	Leifsonia	1.20333
2.6.1	Aspartate aminotransferase (AspB-4) (EC 2.6.1.1)	Burkholderia	0.616667
2.6.1	Aspartate aminotransferase (AspB-4) (EC 2.6.1.1)	Lactococcus	2.22
2.6.1	Aspartate aminotransferase (AspB-4) (EC 2.6.1.1)	Rosenbergiella	1.185
2.6.1	Aspartate aminotransferase (EC 2.6.1.1)	Acinetobacter	1.7775
2.6.1	Aspartate aminotransferase (EC 2.6.1.1)	Arsenophonus	1.39
2.6.1	Aspartate aminotransferase (EC 2.6.1.1)	Burkholderia	1.27
2.6.1	Aspartate aminotransferase (EC 2.6.1.1)	Carnimonas	2.63
2.6.1	Aspartate aminotransferase (EC 2.6.1.1)	Fructobacillus	11.76
2.6.1	Aspartate aminotransferase (EC 2.6.1.1)	Lactococcus	3.71
2.6.1	Aspartate aminotransferase (EC 2.6.1.1)	Leifsonia	2
2.6.1	Aspartate aminotransferase (EC 2.6.1.1)	Rosenbergiella	1.2575
2.6.1	Aspartate aminotransferase (EC 2.6.1.1) / Glutamine-dependent 2-keto-4-methylthiobutyrate transaminase	Burkholderia	1.23667
2.6.1	Biosynthetic Aromatic amino acid aminotransferase alpha (EC 2.6.1.57)	Acinetobacter	1.3825
2.6.1	Biosynthetic Aromatic amino acid aminotransferase alpha (EC 2.6.1.57)	Arsenophonus	1.85333
2.6.1	Biosynthetic Aromatic amino acid aminotransferase alpha (EC 2.6.1.57)	Burkholderia	0.64
2.6.1	Biosynthetic Aromatic amino acid aminotransferase alpha (EC 2.6.1.57)	Rosenbergiella	1.8775
2.6.1	Biosynthetic Aromatic amino acid aminotransferase alpha (EC 2.6.1.57) @ Aromatic-amino-acid aminotransferase (EC 2.6.1.57) @ Aspartate aminotransferase (EC 2.6.1.1)	Burkholderia	1.85333
2.6.1	Biosynthetic Aromatic amino acid aminotransferase beta (EC 2.6.1.57)	Leifsonia	1.20333
2.6.1	Branched-chain amino acid aminotransferase (EC 2.6.1.42)	Acinetobacter	1.735
2.6.1	Branched-chain amino acid aminotransferase (EC 2.6.1.42)	Arsenophonus	1.39
2.6.1	Branched-chain amino acid aminotransferase (EC 2.6.1.42)	Burkholderia	0.83
2.6.1	Branched-chain amino acid aminotransferase (EC 2.6.1.42)	Carnimonas	1.32
2.6.1	Branched-chain amino acid aminotransferase (EC 2.6.1.42)	Fructobacillus	3.88
2.6.1	Branched-chain amino acid aminotransferase (EC 2.6.1.42)	Lactococcus	2.745
2.6.1	Branched-chain amino acid aminotransferase (EC 2.6.1.42)	Leifsonia	1.20333
2.6.1	Branched-chain amino acid aminotransferase (EC 2.6.1.42)	Rosenbergiella	1.42
2.6.1	D-alanine aminotransferase (EC 2.6.1.21)	Burkholderia	0.616667
2.6.1	D-alanine aminotransferase (EC 2.6.1.21)	Lactococcus	2.36
2.6.1	Diaminobutyrate--2-oxoglutarate aminotransferase (EC 2.6.1.76)	Acinetobacter	1.3825
2.6.1	Diaminobutyrate--2-oxoglutarate aminotransferase (EC 2.6.1.76)	Rosenbergiella	1.2575
2.6.1	Diaminobutyrate--2-oxoglutarate transaminase (EC 2.6.1.76)	Leifsonia	1.23
2.6.1	Gamma-aminobutyrate:alpha-ketoglutarate aminotransferase (EC 2.6.1.19)	Acinetobacter	1.3825
2.6.1	Gamma-aminobutyrate:alpha-ketoglutarate aminotransferase (EC 2.6.1.19)	Burkholderia	0.616667
2.6.1	Gamma-aminobutyrate:alpha-ketoglutarate aminotransferase (EC 2.6.1.19)	Carnimonas	1.32
2.6.1	Gamma-aminobutyrate:alpha-ketoglutarate aminotransferase (EC 2.6.1.19)	Lactococcus	2.5
2.6.1	Gamma-aminobutyrate:alpha-ketoglutarate aminotransferase (EC 2.6.1.19)	Leifsonia	3.20667
2.6.1	Gamma-aminobutyrate:alpha-ketoglutarate aminotransferase (EC 2.6.1.19)	Rosenbergiella	1.41
2.6.1	Glutamate--UDP-2-acetamido-2-deoxy-D-ribohex-3-uluronic acid aminotransferase (PLP cofactor) (EC 2.6.1.98)	Acinetobacter	1.12
2.6.1	Glutamine--fructose-6-phosphate aminotransferase [isomerizing] (EC 2.6.1.16)	Acinetobacter	1.3825
2.6.1	Glutamine--fructose-6-phosphate aminotransferase [isomerizing] (EC 2.6.1.16)	Arsenophonus	1.39
2.6.1	Glutamine--fructose-6-phosphate aminotransferase [isomerizing] (EC 2.6.1.16)	Burkholderia	2.03667
2.6.1	Glutamine--fructose-6-phosphate aminotransferase [isomerizing] (EC 2.6.1.16)	Carnimonas	1.32
2.6.1	Glutamine--fructose-6-phosphate aminotransferase [isomerizing] (EC 2.6.1.16)	Fructobacillus	4.4725
2.6.1	Glutamine--fructose-6-phosphate aminotransferase [isomerizing] (EC 2.6.1.16)	Lactococcus	2.745
2.6.1	Glutamine--fructose-6-phosphate aminotransferase [isomerizing] (EC 2.6.1.16)	Leifsonia	1.20333
2.6.1	Glutamine--fructose-6-phosphate aminotransferase [isomerizing] (EC 2.6.1.16)	Rosenbergiella	1.2575
2.6.1	Histidinol-phosphate aminotransferase (EC 2.6.1.9)	Acinetobacter	1.3825
2.6.1	Histidinol-phosphate aminotransferase (EC 2.6.1.9)	Burkholderia	1.43
2.6.1	Histidinol-phosphate aminotransferase (EC 2.6.1.9)	Carnimonas	1.32
2.6.1	Histidinol-phosphate aminotransferase (EC 2.6.1.9)	Fructobacillus	2.94
2.6.1	Histidinol-phosphate aminotransferase (EC 2.6.1.9)	Lactococcus	3.045
2.6.1	Histidinol-phosphate aminotransferase (EC 2.6.1.9)	Leifsonia	1.20333
2.6.1	Histidinol-phosphate aminotransferase (EC 2.6.1.9)	Rosenbergiella	1.2575
2.6.1	N-acetylornithine aminotransferase (EC 2.6.1.11)	Acinetobacter	1.12
2.6.1	N-acetylornithine aminotransferase (EC 2.6.1.11)	Arsenophonus	1.39
2.6.1	N-acetylornithine aminotransferase (EC 2.6.1.11)	Burkholderia	0.616667
2.6.1	N-acetylornithine aminotransferase (EC 2.6.1.11)	Fructobacillus	2.94
2.6.1	N-acetylornithine aminotransferase (EC 2.6.1.11)	Lactococcus	2.49
2.6.1	N-acetylornithine aminotransferase (EC 2.6.1.11)	Leifsonia	1.20333
2.6.1	N-acetylornithine aminotransferase (EC 2.6.1.11) @ N-succinyl-L,L-diaminopimelate aminotransferase (EC 2.6.1.17)	Rosenbergiella	2.51625
2.6.1	N-succinyl-L,L-diaminopimelate aminotransferase (EC 2.6.1.17), type 2	Acinetobacter	1.3825
2.6.1	N-succinyl-L,L-diaminopimelate aminotransferase (EC 2.6.1.17), type 2	Burkholderia	0.616667
2.6.1	N-succinyl-L,L-diaminopimelate aminotransferase (EC 2.6.1.17), type 2	Leifsonia	1.20333
2.6.1	Omega-amino acid--pyruvate aminotransferase (EC 2.6.1.18)	Acinetobacter	1.265
2.6.1	Omega-amino acid--pyruvate aminotransferase (EC 2.6.1.18)	Burkholderia	2.24
2.6.1	Omega-amino acid--pyruvate aminotransferase (EC 2.6.1.18)	Leifsonia	1.20333
2.6.1	Ornithine aminotransferase (EC 2.6.1.13)	Leifsonia	1.19
2.6.1	Para-aminobenzoate synthase, amidotransferase component (EC 2.6.1.85)	Arsenophonus	1.39
2.6.1	Para-aminobenzoate synthase, amidotransferase component (EC 2.6.1.85)	Lactococcus	2.38
2.6.1	Para-aminobenzoate synthase, amidotransferase component (EC 2.6.1.85)	Rosenbergiella	1.2575
2.6.1	Para-aminobenzoate synthase, aminase component (EC 2.6.1.85)	Acinetobacter	1.3825
2.6.1	Para-aminobenzoate synthase, aminase component (EC 2.6.1.85)	Arsenophonus	1.39
2.6.1	Para-aminobenzoate synthase, aminase component (EC 2.6.1.85)	Burkholderia	0.64
2.6.1	Para-aminobenzoate synthase, aminase component (EC 2.6.1.85)	Carnimonas	1.32
2.6.1	Para-aminobenzoate synthase, aminase component (EC 2.6.1.85)	Leifsonia	1.20333
2.6.1	Para-aminobenzoate synthase, aminase component (EC 2.6.1.85)	Rosenbergiella	1.40125
2.6.1	Para-aminobenzoate synthase, aminase component (EC 2.6.1.85) / Aminodeoxychorismate lyase (EC 4.1.3.38)	Burkholderia	0.616667
2.6.1	Para-aminobenzoate synthase, aminase component (EC 2.6.1.85) / Aminodeoxychorismate lyase (EC 4.1.3.38)	Lactococcus	2.36667
2.6.1	Phosphoserine aminotransferase (EC 2.6.1.52)	Acinetobacter	1.3825
2.6.1	Phosphoserine aminotransferase (EC 2.6.1.52)	Arsenophonus	1.39
2.6.1	Phosphoserine aminotransferase (EC 2.6.1.52)	Burkholderia	0.83
2.6.1	Phosphoserine aminotransferase (EC 2.6.1.52)	Carnimonas	1.32
2.6.1	Phosphoserine aminotransferase (EC 2.6.1.52)	Fructobacillus	2.94
2.6.1	Phosphoserine aminotransferase (EC 2.6.1.52)	Lactococcus	2.706
2.6.1	Phosphoserine aminotransferase (EC 2.6.1.52)	Leifsonia	1.61667
2.6.1	Phosphoserine aminotransferase (EC 2.6.1.52)	Rosenbergiella	1.2575
2.6.1	Putrescine aminotransferase (EC 2.6.1.82)	Rosenbergiella	1.2575
2.6.1	Serine--glyoxylate aminotransferase (EC 2.6.1.45)	Burkholderia	0.59
2.6.1	Serine--pyruvate aminotransferase (EC 2.6.1.51)	Burkholderia	0.616667
2.6.1	Serine--pyruvate aminotransferase (EC 2.6.1.51) / L-alanine:glyoxylate aminotransferase (EC 2.6.1.44)	Acinetobacter	2.995
2.6.1	Serine--pyruvate aminotransferase (EC 2.6.1.51) / L-alanine:glyoxylate aminotransferase (EC 2.6.1.44)	Carnimonas	2.63
2.6.1	Serine--pyruvate aminotransferase (EC 2.6.1.51) / L-alanine:glyoxylate aminotransferase (EC 2.6.1.44)	Rosenbergiella	2.51625
2.6.1	Transcriptional regulator of pyridoxine metabolism / Pyridoxamine phosphate aminotransferase (EC 2.6.1.54)	Burkholderia	0.615
2.6.1	Transcriptional regulator of pyridoxine metabolism / Pyridoxamine phosphate aminotransferase (EC 2.6.1.54)	Leifsonia	1.19
2.6.1	Transcriptional regulator, GntR family domain / Aspartate aminotransferase (EC 2.6.1.1)	Acinetobacter	2.16
2.6.1	Transcriptional regulator, GntR family domain / Aspartate aminotransferase (EC 2.6.1.1)	Burkholderia	4.73333
2.6.1	Transcriptional regulator, GntR family domain / Aspartate aminotransferase (EC 2.6.1.1)	Carnimonas	2.63
2.6.1	Transcriptional regulator, GntR family domain / Aspartate aminotransferase (EC 2.6.1.1)	Lactococcus	2.3
2.6.1	Transcriptional regulator, GntR family domain / Aspartate aminotransferase (EC 2.6.1.1)	Leifsonia	3.23667
2.6.1	Transcriptional regulator, GntR family domain / Aspartate aminotransferase (EC 2.6.1.1)	Rosenbergiella	2.00625
2.6.1	UDP-4-amino-4-deoxy-L-arabinose--oxoglutarate aminotransferase (EC 2.6.1.87)	Arsenophonus	1.39
2.6.1	UDP-4-amino-4-deoxy-L-arabinose--oxoglutarate aminotransferase (EC 2.6.1.87)	Burkholderia	0.616667
2.6.1	UDP-4-amino-4-deoxy-L-arabinose--oxoglutarate aminotransferase (EC 2.6.1.87)	Rosenbergiella	1.225
2.6.1	Valine--pyruvate aminotransferase (EC 2.6.1.66)	Arsenophonus	1.39
2.6.1	Valine--pyruvate aminotransferase (EC 2.6.1.66)	Burkholderia	0.616667
2.6.1	dTDP-4-amino-4,6-dideoxygalactose transaminase (EC 2.6.1.59)	Arsenophonus	1.39
2.6.1	dTDP-4-amino-4,6-dideoxygalactose transaminase (EC 2.6.1.59)	Rosenbergiella	1.2575
3.2.2	Pyrimidine/purine nucleotide 5'-monophosphate nucleosidase PpnN (EC 3.2.2.4) (EC 3.2.2.10)	Arsenophonus	2.78
3.2.2	Pyrimidine/purine nucleotide 5'-monophosphate nucleosidase PpnN (EC 3.2.2.4) (EC 3.2.2.10)	Carnimonas	2.63
3.2.2	Pyrimidine/purine nucleotide 5'-monophosphate nucleosidase PpnN (EC 3.2.2.4) (EC 3.2.2.10)	Rosenbergiella	2.51625

## Sheet: PS_per hornet
Sample	Amino Acids synthesis	Fatty Acid Biosynthesis	Metabolism of Aromatic Compounds	Monosaccharides	Nitrogen Metabolism	Polysaccharides degradation	Protein degradation	Toxic compounds resistance	Vitamins	Resistance to antibiotics
VoGB1	28.906	1.35497	0.903311	11.2914	4.96821	5.87152	11.743	2.25828	0	0.903311
VoGB10	17.263	0.809205	0.53947	6.74338	2.96709	3.50656	7.01311	1.34868	0	0.53947
VoGB11	154.829	7.25762	4.83841	60.4801	26.6113	31.4497	62.8993	12.096	0	4.83841
VoGB12	9.1253	0.427748	0.285166	3.56457	1.56841	1.85358	3.70715	0.712914	0	0.285166
VoGB13	22.7815	1.06788	0.711921	8.89901	3.91556	4.62748	9.25497	1.7798	0	0.711921
VoGB14	8.23947	0.386225	0.257483	3.21854	1.41616	1.67364	3.34728	0.643709	0	0.257483
VoGB15	476.444	22.3333	14.8889	186.111	81.8888	96.7777	193.555	37.2222	0	14.8889
VoGB16	12.8805	0.603775	0.402517	5.03146	2.21384	2.61636	5.23272	1.00629	0	0.402517
VoGB17	1.47497	0.0691391	0.0460927	0.576159	0.25351	0.299603	0.599205	0.115232	0	0.0460927
VoGB18	85.5269	4.00907	2.67272	33.4089	14.6999	17.3726	34.7453	6.68179	0	2.67272
VoGB19	1419.49	66.5388	44.3592	554.49	243.976	288.335	576.67	110.898	0	44.3592
VoGB2	155.155	7.27291	4.84861	60.6076	26.6674	31.516	63.0319	12.1215	0	4.84861
VoGB20	111.936	5.24702	3.49801	43.7252	19.2391	22.7371	45.4742	8.74503	0	3.49801
VoGB21	677.955	31.7791	21.1861	264.826	116.524	137.71	275.419	52.9652	0	21.1861
VoGB22	50.6363	2.37358	1.58238	19.7798	8.70311	10.2855	20.571	3.95596	0	1.58238
VoGB23	1374.41	64.4253	42.9502	536.877	236.226	279.176	558.353	107.375	0	42.9502
VoGB24	1867.61	87.5444	58.3629	729.536	320.996	379.359	758.718	145.907	0	58.3629
VoGB3	98.2167	4.60391	3.06927	38.3659	16.881	19.9503	39.9005	7.67318	0	3.06927
VoGB4	1035.49	48.5384	32.3589	404.487	177.974	210.333	420.666	80.8974	0	32.3589
VoGB5	239.881	11.2444	7.49629	93.7036	41.2296	48.7259	97.4518	18.7407	0	7.49629
VoGB6	771.81	36.1786	24.1191	301.488	132.655	156.774	313.548	60.2977	0	24.1191
VoGB7	170.528	7.99351	5.32901	66.6126	29.3095	34.6385	69.2771	13.3225	0	5.32901
VoGB8	946.708	44.377	29.5846	369.808	162.715	192.3	384.6	73.9616	0	29.5846
VoGB9	6.66702	0.312517	0.208344	2.6043	1.14589	1.35424	2.70848	0.520861	0	0.208344
VoGBa1	41.6975	1.95457	1.30305	16.2881	7.16675	8.4698	16.9396	3.25762	0	1.30305
VoGBa2	28.2321	1.32338	0.882252	11.0281	4.85238	5.73464	11.4693	2.20563	0	0.882252
VoGBa3	8.54887	0.400728	0.267152	3.3394	1.46934	1.73649	3.47298	0.667881	0	0.267152
VoGBa4	34.1065	1.59874	1.06583	13.3228	5.86205	6.92788	13.8558	2.66457	0	1.06583
VoQC1	18.4625	0.86543	0.576954	7.21192	3.17325	3.7502	7.5004	1.44238	0	0.576954
VoQC2	33.386	1.56497	1.04331	13.0414	5.73821	6.78152	13.563	2.60828	0	1.04331
VoQC3	28.9568	1.35735	0.904901	11.3113	4.97695	5.88185	11.7637	2.26225	0	0.904901
VoSB1	24.8879	1.16662	0.777748	9.72185	4.27762	5.05536	10.1107	1.94437	0	0.777748
VoSB10	1.41987	0.0665563	0.0443709	0.554636	0.24404	0.288411	0.576821	0.110927	0	0.0443709
VoSB11	6.38728	0.299404	0.199603	2.49503	1.09781	1.29742	2.59483	0.499007	0	0.199603
VoSB12	1.59364	0.074702	0.0498013	0.622517	0.273907	0.323709	0.647417	0.124503	0	0.0498013
VoSB13	65.5979	3.0749	2.04993	25.6242	11.2746	13.3246	26.6491	5.12483	0	2.04993
VoSB14	57.0448	2.67397	1.78265	22.2831	9.80457	11.5872	23.1744	4.45662	0	1.78265
VoSB15	70.8705	3.32205	2.2147	27.6838	12.1809	14.3956	28.7911	5.53675	0	2.2147
VoSB2	6.60768	0.309735	0.20649	2.58113	1.1357	1.34219	2.68437	0.516225	0	0.20649
VoSB3	92.6389	4.34245	2.89497	36.1871	15.9223	18.8173	37.6346	7.23742	0	2.89497
VoSB4	20.6834	0.969536	0.646358	8.07947	3.55497	4.20132	8.40265	1.61589	0	0.646358
VoSB5	1.98358	0.0929801	0.0619868	0.774834	0.340927	0.402914	0.805828	0.154967	0	0.0619868
VoSB6	9.3245	0.437086	0.291391	3.64238	1.60265	1.89404	3.78808	0.728477	0	0.291391
VoSB7	15.538	0.728344	0.485563	6.06954	2.6706	3.15616	6.31232	1.21391	0	0.485563
VoSB8	36.7852	1.7243	1.14954	14.3692	6.32245	7.47199	14.944	2.87384	0	1.14954
VoSB9	2.55152	0.119603	0.0797351	0.996689	0.438543	0.518278	1.03656	0.199338	0	0.0797351
VoUC1	11.2742	0.528477	0.352318	4.40397	1.93775	2.29007	4.58013	0.880795	0	0.352318
VoUC10	3.13642	0.14702	0.0980132	1.22517	0.539073	0.637086	1.27417	0.245033	0	0.0980132
VoUC11	161.013	7.54748	5.03166	62.8957	27.6741	32.7058	65.4115	12.5791	0	5.03166
VoUC2	31.1862	1.46185	0.97457	12.1821	5.36013	6.3347	12.6694	2.43642	0	0.97457
VoUC3	23.1714	1.08616	0.724106	9.05132	3.98258	4.70669	9.41338	1.81026	0	0.724106
VoUC4	2.84821	0.13351	0.0890066	1.11258	0.489536	0.578543	1.15709	0.222517	0	0.0890066
VoUC5	495.733	23.2375	15.4917	193.646	85.2041	100.696	201.392	38.7291	0	15.4917
VoUC6	1.91576	0.0898013	0.0598675	0.748344	0.329272	0.389139	0.778278	0.149669	0	0.0598675
VoUC7	9.33298	0.437483	0.291656	3.6457	1.60411	1.89576	3.79152	0.729139	0	0.291656
VoUC8	4.64954	0.217947	0.145298	1.81623	0.799139	0.944437	1.88887	0.363245	0	0.145298
VoUC9	48.3094	2.2645	1.50967	18.8709	8.30318	9.81285	19.6257	3.77417	0	1.50967
VoUCa1	96.373	4.51748	3.01166	37.6457	16.5641	19.5758	39.1515	7.52914	0	3.01166
VoUCa2	2.23788	0.104901	0.0699338	0.874172	0.384636	0.45457	0.909139	0.174834	0	0.0699338
VoUCa3	4.56477	0.213974	0.142649	1.78311	0.78457	0.927219	1.85444	0.356623	0	0.142649
VoUCa4	2.47099	0.115828	0.0772185	0.965232	0.424702	0.501921	1.00384	0.193046	0	0.0772185
VoUCb1	427.054	20.0181	13.3454	166.818	73.3999	86.7453	173.491	33.3636	0	13.3454
VoUCb2	75.4225	3.53543	2.35695	29.4619	12.9632	15.3202	30.6404	5.89238	0	2.35695
VoUCb3	4.78093	0.224106	0.149404	1.86755	0.821722	0.971126	1.94225	0.37351	0	0.149404
VoUCb4	575.75	26.9883	17.9922	224.902	98.957	116.949	233.898	44.9805	0	17.9922
VoUCb5	141.521	6.63377	4.42252	55.2815	24.3238	28.7464	57.4927	11.0563	0	4.42252
VoUCb6	41.0066	1.92219	1.28146	16.0182	7.04801	8.32947	16.6589	3.20364	0	1.28146
VoUCb7	3.59841	0.168675	0.11245	1.40563	0.618477	0.730927	1.46185	0.281126	0	0.11245
VoUCb8	7.76053	0.363775	0.242517	3.03146	1.33384	1.57636	3.15272	0.606291	0	0.242517
VoUCb9	3.46278	0.162318	0.108212	1.35265	0.595166	0.703377	1.40675	0.27053	0	0.108212

## Sheet: Complete Pathways_per sample
ECnumber	Description	Category	Predicted Functionality	Sample	Site
EC 1.1.1.193	Diaminohydroxyphosphoribosylaminopyrimidine deaminase (EC 3.5.4.26) / 5-amino-6-(5-phosphoribosylamino)uracil reductase (EC 1.1.1.193)	Amino Acids synthesis	0.0103333	VoGB1	Gudja
EC 1.1.1.205	Inosine-5'-monophosphate dehydrogenase (EC 1.1.1.205) / CBS domain	Monosaccharides	0.0103333	VoGB1	Gudja
EC 1.14.13.59	Siderophore [Alcaligin-like] biosynthetic enzyme (EC 1.14.13.59) @ Siderophore biosynthesis protein, monooxygenase	Monosaccharides	0.0103333	VoGB1	Gudja
EC 1.14.14.5	FMNH2-dependent alkanesulfonate monooxygenase (EC 1.14.14.5)	Monosaccharides	0.0103333	VoGB1	Gudja
EC 1.2.1.19	4-aminobutyraldehyde dehydrogenase (EC 1.2.1.19)	Amino Acids synthesis	0.0103333	VoGB1	Gudja
EC 1.4.99.6	D-amino acid dehydrogenase (EC 1.4.99.6)	Amino Acids synthesis	0.0103333	VoGB1	Gudja
EC 2.1.1.61	tRNA (5-methylaminomethyl-2-thiouridylate)-methyltransferase (EC 2.1.1.61) / FAD-dependent cmnm(5)s(2)U34 oxidoreductase	Amino Acids synthesis	0.0103333	VoGB1	Gudja
EC 2.1.1.79	Cyclopropane-fatty-acyl-phospholipid synthase (EC 2.1.1.79)	Fatty Acid Biosynthesis	0.0103333	VoGB1	Gudja
EC 2.1.2.10	Aminomethyltransferase (glycine cleavage system T protein) (EC 2.1.2.10)	Amino Acids synthesis	0.0103333	VoGB1	Gudja
EC 2.1.2.3	IMP cyclohydrolase (EC 3.5.4.10) / Phosphoribosylaminoimidazolecarboxamide formyltransferase (EC 2.1.2.3)	Amino Acids synthesis	0.0103333	VoGB1	Gudja
EC 2.3.1.47	8-amino-7-oxononanoate synthase (EC 2.3.1.47)	Amino Acids synthesis	0.0103333	VoGB1	Gudja
EC 2.4.1.180	Lipopolysaccharide N-acetylmannosaminouronosyltransferase (EC 2.4.1.180)	Amino Acids synthesis	0.0103333	VoGB1	Gudja
EC 2.6.1.1	Aspartate aminotransferase (EC 2.6.1.1)	Amino Acids synthesis	0.0103333	VoGB1	Gudja
EC 2.6.1.1	Transcriptional regulator, GntR family domain / Aspartate aminotransferase (EC 2.6.1.1)	Amino Acids synthesis	0.0103333	VoGB1	Gudja
EC 2.6.1.11	N-acetylornithine aminotransferase (EC 2.6.1.11) @ N-succinyl-L,L-diaminopimelate aminotransferase (EC 2.6.1.17)	Amino Acids synthesis	0.0103333	VoGB1	Gudja
EC 2.6.1.16	Glutamine--fructose-6-phosphate aminotransferase [isomerizing] (EC 2.6.1.16)	Amino Acids synthesis	0.0103333	VoGB1	Gudja
EC 2.6.1.17	N-acetylornithine aminotransferase (EC 2.6.1.11) @ N-succinyl-L,L-diaminopimelate aminotransferase (EC 2.6.1.17)	Amino Acids synthesis	0.0103333	VoGB1	Gudja
EC 2.6.1.19	Gamma-aminobutyrate:alpha-ketoglutarate aminotransferase (EC 2.6.1.19)	Amino Acids synthesis	0.0103333	VoGB1	Gudja
EC 2.6.1.42	Branched-chain amino acid aminotransferase (EC 2.6.1.42)	Amino Acids synthesis	0.0103333	VoGB1	Gudja
EC 2.6.1.44	Serine--pyruvate aminotransferase (EC 2.6.1.51) / L-alanine:glyoxylate aminotransferase (EC 2.6.1.44)	Amino Acids synthesis	0.0103333	VoGB1	Gudja
EC 2.6.1.51	Serine--pyruvate aminotransferase (EC 2.6.1.51) / L-alanine:glyoxylate aminotransferase (EC 2.6.1.44)	Amino Acids synthesis	0.0103333	VoGB1	Gudja
EC 2.6.1.52	Phosphoserine aminotransferase (EC 2.6.1.52)	Amino Acids synthesis	0.0103333	VoGB1	Gudja
EC 2.6.1.57	Biosynthetic Aromatic amino acid aminotransferase alpha (EC 2.6.1.57)	Amino Acids synthesis	0.0103333	VoGB1	Gudja
EC 2.6.1.59	dTDP-4-amino-4,6-dideoxygalactose transaminase (EC 2.6.1.59)	Amino Acids synthesis	0.0103333	VoGB1	Gudja
EC 2.6.1.62	Adenosylmethionine-8-amino-7-oxononanoate aminotransferase (EC 2.6.1.62)	Amino Acids synthesis	0.0103333	VoGB1	Gudja
EC 2.6.1.76	Diaminobutyrate--2-oxoglutarate aminotransferase (EC 2.6.1.76)	Amino Acids synthesis	0.0103333	VoGB1	Gudja
EC 2.6.1.82	Putrescine aminotransferase (EC 2.6.1.82)	Amino Acids synthesis	0.0103333	VoGB1	Gudja
EC 2.6.1.85	Para-aminobenzoate synthase, amidotransferase component (EC 2.6.1.85)	Amino Acids synthesis	0.0103333	VoGB1	Gudja
EC 2.6.1.85	Para-aminobenzoate synthase, aminase component (EC 2.6.1.85)	Amino Acids synthesis	0.0103333	VoGB1	Gudja
EC 2.6.1.9	Histidinol-phosphate aminotransferase (EC 2.6.1.9)	Amino Acids synthesis	0.0103333	VoGB1	Gudja
EC 2.7.13.3	Nitrogen regulation protein NtrB (EC 2.7.13.3)	Nitrogen Metabolism	0.0103333	VoGB1	Gudja
EC 2.7.4.16	Thiamine-monophosphate kinase (EC 2.7.4.16)	Monosaccharides	0.0103333	VoGB1	Gudja
EC 2.7.6.3	2-amino-4-hydroxy-6-hydroxymethyldihydropteridine pyrophosphokinase (EC 2.7.6.3)	Amino Acids synthesis	0.0103333	VoGB1	Gudja
EC 3.1.1.96	D-aminoacyl-tRNA deacylase (EC 3.1.1.96)	Amino Acids synthesis	0.0103333	VoGB1	Gudja
EC 3.1.3.23	Sugar phosphatase YidA (EC 3.1.3.23)	Monosaccharides	0.0103333	VoGB1	Gudja
EC 3.1.3.25	Inositol-1-monophosphatase (EC 3.1.3.25)	Monosaccharides	0.0103333	VoGB1	Gudja
EC 3.2.2.10	Pyrimidine/purine nucleotide 5'-monophosphate nucleosidase PpnN (EC 3.2.2.4) (EC 3.2.2.10)	Monosaccharides	0.0103333	VoGB1	Gudja
EC 3.2.2.4	Pyrimidine/purine nucleotide 5'-monophosphate nucleosidase PpnN (EC 3.2.2.4) (EC 3.2.2.10)	Monosaccharides	0.0103333	VoGB1	Gudja
EC 3.4.11.1	Cytosol aminopeptidase PepA (EC 3.4.11.1)	Amino Acids synthesis	0.0103333	VoGB1	Gudja
EC 3.4.11.18	Methionine aminopeptidase (EC 3.4.11.18)	Amino Acids synthesis	0.0103333	VoGB1	Gudja
EC 3.4.11.2	Membrane alanine aminopeptidase N (EC 3.4.11.2)	Amino Acids synthesis	0.0103333	VoGB1	Gudja
EC 3.4.11.9	Xaa-Pro aminopeptidase (EC 3.4.11.9)	Amino Acids synthesis	0.0103333	VoGB1	Gudja
EC 3.4.21.102	Tail-specific protease precursor (EC 3.4.21.102)	Protein degradation	0.0103333	VoGB1	Gudja
EC 3.4.21.105	Rhomboid protease GlpG (EC 3.4.21.105)	Protein degradation	0.0103333	VoGB1	Gudja
EC 3.4.21.53	ATP-dependent protease La (EC 3.4.21.53) Type I	Protein degradation	0.0103333	VoGB1	Gudja
EC 3.4.21.83	Protease II (EC 3.4.21.83)	Protein degradation	0.0103333	VoGB1	Gudja
EC 3.4.21.88	SOS-response repressor and protease LexA (EC 3.4.21.88)	Protein degradation	0.0103333	VoGB1	Gudja
EC 3.4.21.92	ATP-dependent Clp protease proteolytic subunit ClpP (EC 3.4.21.92)	Protein degradation	0.0103333	VoGB1	Gudja
EC 3.4.25.2	ATP-dependent protease subunit HslV (EC 3.4.25.2)	Protein degradation	0.0103333	VoGB1	Gudja
EC 3.5.1.18	N-succinyl-L,L-diaminopimelate desuccinylase (EC 3.5.1.18)	Amino Acids synthesis	0.0103333	VoGB1	Gudja
EC 3.5.1.87	N-carbamoyl-L-amino acid hydrolase (EC 3.5.1.87)	Amino Acids synthesis	0.0103333	VoGB1	Gudja
EC 3.5.4.10	IMP cyclohydrolase (EC 3.5.4.10) / Phosphoribosylaminoimidazolecarboxamide formyltransferase (EC 2.1.2.3)	Amino Acids synthesis	0.0103333	VoGB1	Gudja
EC 3.5.4.26	Diaminohydroxyphosphoribosylaminopyrimidine deaminase (EC 3.5.4.26) / 5-amino-6-(5-phosphoribosylamino)uracil reductase (EC 1.1.1.193)	Amino Acids synthesis	0.0103333	VoGB1	Gudja
EC 4.1.1.20	Diaminopimelate decarboxylase (EC 4.1.1.20)	Amino Acids synthesis	0.0103333	VoGB1	Gudja
EC 4.1.1.86	L-2,4-diaminobutyrate decarboxylase (EC 4.1.1.86)	Amino Acids synthesis	0.0103333	VoGB1	Gudja
EC 4.1.3.38	Aminodeoxychorismate lyase (EC 4.1.3.38)	Amino Acids synthesis	0.0103333	VoGB1	Gudja
EC 4.6.1.17	Cyclic pyranopterin monophosphate synthase (EC 4.6.1.17)	Monosaccharides	0.0103333	VoGB1	Gudja
EC 5.1.1.7	Diaminopimelate epimerase (EC 5.1.1.7)	Amino Acids synthesis	0.0103333	VoGB1	Gudja
EC 5.3.1.16	Phosphoribosylformimino-5-aminoimidazole carboxamide ribotide isomerase (EC 5.3.1.16)	Amino Acids synthesis	0.0103333	VoGB1	Gudja
EC 5.4.3.2	Lysine 2,3-aminomutase (EC 5.4.3.2)	Amino Acids synthesis	0.0103333	VoGB1	Gudja
EC 5.4.3.8	Glutamate-1-semialdehyde 2,1-aminomutase (EC 5.4.3.8)	Amino Acids synthesis	0.0103333	VoGB1	Gudja
EC 5.4.99.18	N5-carboxyaminoimidazole ribonucleotide mutase (EC 5.4.99.18)	Amino Acids synthesis	0.0103333	VoGB1	Gudja
EC 6.2.1.3	Long-chain-fatty-acid--CoA ligase (EC 6.2.1.3)	Fatty Acid Biosynthesis	0.0103333	VoGB1	Gudja
EC 6.3.2.13	UDP-N-acetylmuramoyl-dipeptide--2,6-diaminopimelate ligase (EC 6.3.2.13)	Amino Acids synthesis	0.0103333	VoGB1	Gudja
EC 6.3.2.6	Phosphoribosylaminoimidazole-succinocarboxamide synthase (EC 6.3.2.6)	Amino Acids synthesis	0.0103333	VoGB1	Gudja
EC 6.3.4.18	N5-carboxyaminoimidazole ribonucleotide synthase (EC 6.3.4.18)	Amino Acids synthesis	0.0103333	VoGB1	Gudja
EC 1.1.1.193	Diaminohydroxyphosphoribosylaminopyrimidine deaminase (EC 3.5.4.26) / 5-amino-6-(5-phosphoribosylamino)uracil reductase (EC 1.1.1.193)	Amino Acids synthesis	0.00617121	VoGB10	Gudja
EC 1.1.1.205	Inosine-5'-monophosphate dehydrogenase (EC 1.1.1.205) / CBS domain	Monosaccharides	0.00617121	VoGB10	Gudja
EC 1.14.13.59	Siderophore [Alcaligin-like] biosynthetic enzyme (EC 1.14.13.59) @ Siderophore biosynthesis protein, monooxygenase	Monosaccharides	0.00617121	VoGB10	Gudja
EC 1.14.14.5	FMNH2-dependent alkanesulfonate monooxygenase (EC 1.14.14.5)	Monosaccharides	0.00617121	VoGB10	Gudja
EC 1.2.1.19	4-aminobutyraldehyde dehydrogenase (EC 1.2.1.19)	Amino Acids synthesis	0.00617121	VoGB10	Gudja
EC 1.4.99.6	D-amino acid dehydrogenase (EC 1.4.99.6)	Amino Acids synthesis	0.00617121	VoGB10	Gudja
EC 2.1.1.61	tRNA (5-methylaminomethyl-2-thiouridylate)-methyltransferase (EC 2.1.1.61) / FAD-dependent cmnm(5)s(2)U34 oxidoreductase	Amino Acids synthesis	0.00617121	VoGB10	Gudja
EC 2.1.1.79	Cyclopropane-fatty-acyl-phospholipid synthase (EC 2.1.1.79)	Fatty Acid Biosynthesis	0.00617121	VoGB10	Gudja
EC 2.1.2.10	Aminomethyltransferase (glycine cleavage system T protein) (EC 2.1.2.10)	Amino Acids synthesis	0.00617121	VoGB10	Gudja
EC 2.1.2.3	IMP cyclohydrolase (EC 3.5.4.10) / Phosphoribosylaminoimidazolecarboxamide formyltransferase (EC 2.1.2.3)	Amino Acids synthesis	0.00617121	VoGB10	Gudja
EC 2.3.1.47	8-amino-7-oxononanoate synthase (EC 2.3.1.47)	Amino Acids synthesis	0.00617121	VoGB10	Gudja
EC 2.4.1.180	Lipopolysaccharide N-acetylmannosaminouronosyltransferase (EC 2.4.1.180)	Amino Acids synthesis	0.00617121	VoGB10	Gudja
EC 2.6.1.1	Aspartate aminotransferase (EC 2.6.1.1)	Amino Acids synthesis	0.00617121	VoGB10	Gudja
EC 2.6.1.1	Transcriptional regulator, GntR family domain / Aspartate aminotransferase (EC 2.6.1.1)	Amino Acids synthesis	0.00617121	VoGB10	Gudja
EC 2.6.1.11	N-acetylornithine aminotransferase (EC 2.6.1.11) @ N-succinyl-L,L-diaminopimelate aminotransferase (EC 2.6.1.17)	Amino Acids synthesis	0.00617121	VoGB10	Gudja
EC 2.6.1.16	Glutamine--fructose-6-phosphate aminotransferase [isomerizing] (EC 2.6.1.16)	Amino Acids synthesis	0.00617121	VoGB10	Gudja
EC 2.6.1.17	N-acetylornithine aminotransferase (EC 2.6.1.11) @ N-succinyl-L,L-diaminopimelate aminotransferase (EC 2.6.1.17)	Amino Acids synthesis	0.00617121	VoGB10	Gudja
EC 2.6.1.19	Gamma-aminobutyrate:alpha-ketoglutarate aminotransferase (EC 2.6.1.19)	Amino Acids synthesis	0.00617121	VoGB10	Gudja
EC 2.6.1.42	Branched-chain amino acid aminotransferase (EC 2.6.1.42)	Amino Acids synthesis	0.00617121	VoGB10	Gudja
EC 2.6.1.44	Serine--pyruvate aminotransferase (EC 2.6.1.51) / L-alanine:glyoxylate aminotransferase (EC 2.6.1.44)	Amino Acids synthesis	0.00617121	VoGB10	Gudja
EC 2.6.1.51	Serine--pyruvate aminotransferase (EC 2.6.1.51) / L-alanine:glyoxylate aminotransferase (EC 2.6.1.44)	Amino Acids synthesis	0.00617121	VoGB10	Gudja
EC 2.6.1.52	Phosphoserine aminotransferase (EC 2.6.1.52)	Amino Acids synthesis	0.00617121	VoGB10	Gudja
EC 2.6.1.57	Biosynthetic Aromatic amino acid aminotransferase alpha (EC 2.6.1.57)	Amino Acids synthesis	0.00617121	VoGB10	Gudja
EC 2.6.1.59	dTDP-4-amino-4,6-dideoxygalactose transaminase (EC 2.6.1.59)	Amino Acids synthesis	0.00617121	VoGB10	Gudja
EC 2.6.1.62	Adenosylmethionine-8-amino-7-oxononanoate aminotransferase (EC 2.6.1.62)	Amino Acids synthesis	0.00617121	VoGB10	Gudja
EC 2.6.1.76	Diaminobutyrate--2-oxoglutarate aminotransferase (EC 2.6.1.76)	Amino Acids synthesis	0.00617121	VoGB10	Gudja
EC 2.6.1.82	Putrescine aminotransferase (EC 2.6.1.82)	Amino Acids synthesis	0.00617121	VoGB10	Gudja
EC 2.6.1.85	Para-aminobenzoate synthase, amidotransferase component (EC 2.6.1.85)	Amino Acids synthesis	0.00617121	VoGB10	Gudja
EC 2.6.1.85	Para-aminobenzoate synthase, aminase component (EC 2.6.1.85)	Amino Acids synthesis	0.00617121	VoGB10	Gudja
EC 2.6.1.9	Histidinol-phosphate aminotransferase (EC 2.6.1.9)	Amino Acids synthesis	0.00617121	VoGB10	Gudja
EC 2.7.13.3	Nitrogen regulation protein NtrB (EC 2.7.13.3)	Nitrogen Metabolism	0.00617121	VoGB10	Gudja
EC 2.7.4.16	Thiamine-monophosphate kinase (EC 2.7.4.16)	Monosaccharides	0.00617121	VoGB10	Gudja
EC 2.7.6.3	2-amino-4-hydroxy-6-hydroxymethyldihydropteridine pyrophosphokinase (EC 2.7.6.3)	Amino Acids synthesis	0.00617121	VoGB10	Gudja
EC 3.1.1.96	D-aminoacyl-tRNA deacylase (EC 3.1.1.96)	Amino Acids synthesis	0.00617121	VoGB10	Gudja
EC 3.1.3.23	Sugar phosphatase YidA (EC 3.1.3.23)	Monosaccharides	0.00617121	VoGB10	Gudja
EC 3.1.3.25	Inositol-1-monophosphatase (EC 3.1.3.25)	Monosaccharides	0.00617121	VoGB10	Gudja
EC 3.2.2.10	Pyrimidine/purine nucleotide 5'-monophosphate nucleosidase PpnN (EC 3.2.2.4) (EC 3.2.2.10)	Monosaccharides	0.00617121	VoGB10	Gudja
EC 3.2.2.4	Pyrimidine/purine nucleotide 5'-monophosphate nucleosidase PpnN (EC 3.2.2.4) (EC 3.2.2.10)	Monosaccharides	0.00617121	VoGB10	Gudja
EC 3.4.11.1	Cytosol aminopeptidase PepA (EC 3.4.11.1)	Amino Acids synthesis	0.00617121	VoGB10	Gudja
EC 3.4.11.18	Methionine aminopeptidase (EC 3.4.11.18)	Amino Acids synthesis	0.00617121	VoGB10	Gudja
EC 3.4.11.2	Membrane alanine aminopeptidase N (EC 3.4.11.2)	Amino Acids synthesis	0.00617121	VoGB10	Gudja
EC 3.4.11.9	Xaa-Pro aminopeptidase (EC 3.4.11.9)	Amino Acids synthesis	0.00617121	VoGB10	Gudja
EC 3.4.21.102	Tail-specific protease precursor (EC 3.4.21.102)	Protein degradation	0.00617121	VoGB10	Gudja
EC 3.4.21.105	Rhomboid protease GlpG (EC 3.4.21.105)	Protein degradation	0.00617121	VoGB10	Gudja
EC 3.4.21.53	ATP-dependent protease La (EC 3.4.21.53) Type I	Protein degradation	0.00617121	VoGB10	Gudja
EC 3.4.21.83	Protease II (EC 3.4.21.83)	Protein degradation	0.00617121	VoGB10	Gudja
EC 3.4.21.88	SOS-response repressor and protease LexA (EC 3.4.21.88)	Protein degradation	0.00617121	VoGB10	Gudja
EC 3.4.21.92	ATP-dependent Clp protease proteolytic subunit ClpP (EC 3.4.21.92)	Protein degradation	0.00617121	VoGB10	Gudja
EC 3.4.25.2	ATP-dependent protease subunit HslV (EC 3.4.25.2)	Protein degradation	0.00617121	VoGB10	Gudja
EC 3.5.1.18	N-succinyl-L,L-diaminopimelate desuccinylase (EC 3.5.1.18)	Amino Acids synthesis	0.00617121	VoGB10	Gudja
EC 3.5.1.87	N-carbamoyl-L-amino acid hydrolase (EC 3.5.1.87)	Amino Acids synthesis	0.00617121	VoGB10	Gudja
EC 3.5.4.10	IMP cyclohydrolase (EC 3.5.4.10) / Phosphoribosylaminoimidazolecarboxamide formyltransferase (EC 2.1.2.3)	Amino Acids synthesis	0.00617121	VoGB10	Gudja
EC 3.5.4.26	Diaminohydroxyphosphoribosylaminopyrimidine deaminase (EC 3.5.4.26) / 5-amino-6-(5-phosphoribosylamino)uracil reductase (EC 1.1.1.193)	Amino Acids synthesis	0.00617121	VoGB10	Gudja
EC 4.1.1.20	Diaminopimelate decarboxylase (EC 4.1.1.20)	Amino Acids synthesis	0.00617121	VoGB10	Gudja
EC 4.1.1.86	L-2,4-diaminobutyrate decarboxylase (EC 4.1.1.86)	Amino Acids synthesis	0.00617121	VoGB10	Gudja
EC 4.1.3.38	Aminodeoxychorismate lyase (EC 4.1.3.38)	Amino Acids synthesis	0.00617121	VoGB10	Gudja
EC 4.6.1.17	Cyclic pyranopterin monophosphate synthase (EC 4.6.1.17)	Monosaccharides	0.00617121	VoGB10	Gudja
EC 5.1.1.7	Diaminopimelate epimerase (EC 5.1.1.7)	Amino Acids synthesis	0.00617121	VoGB10	Gudja
EC 5.3.1.16	Phosphoribosylformimino-5-aminoimidazole carboxamide ribotide isomerase (EC 5.3.1.16)	Amino Acids synthesis	0.00617121	VoGB10	Gudja
EC 5.4.3.2	Lysine 2,3-aminomutase (EC 5.4.3.2)	Amino Acids synthesis	0.00617121	VoGB10	Gudja
EC 5.4.3.8	Glutamate-1-semialdehyde 2,1-aminomutase (EC 5.4.3.8)	Amino Acids synthesis	0.00617121	VoGB10	Gudja
EC 5.4.99.18	N5-carboxyaminoimidazole ribonucleotide mutase (EC 5.4.99.18)	Amino Acids synthesis	0.00617121	VoGB10	Gudja
EC 6.2.1.3	Long-chain-fatty-acid--CoA ligase (EC 6.2.1.3)	Fatty Acid Biosynthesis	0.00617121	VoGB10	Gudja
EC 6.3.2.13	UDP-N-acetylmuramoyl-dipeptide--2,6-diaminopimelate ligase (EC 6.3.2.13)	Amino Acids synthesis	0.00617121	VoGB10	Gudja
EC 6.3.2.6	Phosphoribosylaminoimidazole-succinocarboxamide synthase (EC 6.3.2.6)	Amino Acids synthesis	0.00617121	VoGB10	Gudja
EC 6.3.4.18	N5-carboxyaminoimidazole ribonucleotide synthase (EC 6.3.4.18)	Amino Acids synthesis	0.00617121	VoGB10	Gudja
EC 1.1.1.193	Diaminohydroxyphosphoribosylaminopyrimidine deaminase (EC 3.5.4.26) / 5-amino-6-(5-phosphoribosylamino)uracil reductase (EC 1.1.1.193)	Amino Acids synthesis	0.0553485	VoGB11	Gudja
EC 1.1.1.205	Inosine-5'-monophosphate dehydrogenase (EC 1.1.1.205) / CBS domain	Monosaccharides	0.0553485	VoGB11	Gudja
EC 1.14.13.59	Siderophore [Alcaligin-like] biosynthetic enzyme (EC 1.14.13.59) @ Siderophore biosynthesis protein, monooxygenase	Monosaccharides	0.0553485	VoGB11	Gudja
EC 1.14.14.5	FMNH2-dependent alkanesulfonate monooxygenase (EC 1.14.14.5)	Monosaccharides	0.0553485	VoGB11	Gudja
EC 1.2.1.19	4-aminobutyraldehyde dehydrogenase (EC 1.2.1.19)	Amino Acids synthesis	0.0553485	VoGB11	Gudja
EC 1.4.99.6	D-amino acid dehydrogenase (EC 1.4.99.6)	Amino Acids synthesis	0.0553485	VoGB11	Gudja
EC 2.1.1.61	tRNA (5-methylaminomethyl-2-thiouridylate)-methyltransferase (EC 2.1.1.61) / FAD-dependent cmnm(5)s(2)U34 oxidoreductase	Amino Acids synthesis	0.0553485	VoGB11	Gudja
EC 2.1.1.79	Cyclopropane-fatty-acyl-phospholipid synthase (EC 2.1.1.79)	Fatty Acid Biosynthesis	0.0553485	VoGB11	Gudja
EC 2.1.2.10	Aminomethyltransferase (glycine cleavage system T protein) (EC 2.1.2.10)	Amino Acids synthesis	0.0553485	VoGB11	Gudja
EC 2.1.2.3	IMP cyclohydrolase (EC 3.5.4.10) / Phosphoribosylaminoimidazolecarboxamide formyltransferase (EC 2.1.2.3)	Amino Acids synthesis	0.0553485	VoGB11	Gudja
EC 2.3.1.47	8-amino-7-oxononanoate synthase (EC 2.3.1.47)	Amino Acids synthesis	0.0553485	VoGB11	Gudja
EC 2.4.1.180	Lipopolysaccharide N-acetylmannosaminouronosyltransferase (EC 2.4.1.180)	Amino Acids synthesis	0.0553485	VoGB11	Gudja
EC 2.6.1.1	Aspartate aminotransferase (EC 2.6.1.1)	Amino Acids synthesis	0.0553485	VoGB11	Gudja
EC 2.6.1.1	Transcriptional regulator, GntR family domain / Aspartate aminotransferase (EC 2.6.1.1)	Amino Acids synthesis	0.0553485	VoGB11	Gudja
EC 2.6.1.11	N-acetylornithine aminotransferase (EC 2.6.1.11) @ N-succinyl-L,L-diaminopimelate aminotransferase (EC 2.6.1.17)	Amino Acids synthesis	0.0553485	VoGB11	Gudja
EC 2.6.1.16	Glutamine--fructose-6-phosphate aminotransferase [isomerizing] (EC 2.6.1.16)	Amino Acids synthesis	0.0553485	VoGB11	Gudja
EC 2.6.1.17	N-acetylornithine aminotransferase (EC 2.6.1.11) @ N-succinyl-L,L-diaminopimelate aminotransferase (EC 2.6.1.17)	Amino Acids synthesis	0.0553485	VoGB11	Gudja
EC 2.6.1.19	Gamma-aminobutyrate:alpha-ketoglutarate aminotransferase (EC 2.6.1.19)	Amino Acids synthesis	0.0553485	VoGB11	Gudja
EC 2.6.1.42	Branched-chain amino acid aminotransferase (EC 2.6.1.42)	Amino Acids synthesis	0.0553485	VoGB11	Gudja
EC 2.6.1.44	Serine--pyruvate aminotransferase (EC 2.6.1.51) / L-alanine:glyoxylate aminotransferase (EC 2.6.1.44)	Amino Acids synthesis	0.0553485	VoGB11	Gudja
EC 2.6.1.51	Serine--pyruvate aminotransferase (EC 2.6.1.51) / L-alanine:glyoxylate aminotransferase (EC 2.6.1.44)	Amino Acids synthesis	0.0553485	VoGB11	Gudja
EC 2.6.1.52	Phosphoserine aminotransferase (EC 2.6.1.52)	Amino Acids synthesis	0.0553485	VoGB11	Gudja
EC 2.6.1.57	Biosynthetic Aromatic amino acid aminotransferase alpha (EC 2.6.1.57)	Amino Acids synthesis	0.0553485	VoGB11	Gudja
EC 2.6.1.59	dTDP-4-amino-4,6-dideoxygalactose transaminase (EC 2.6.1.59)	Amino Acids synthesis	0.0553485	VoGB11	Gudja
EC 2.6.1.62	Adenosylmethionine-8-amino-7-oxononanoate aminotransferase (EC 2.6.1.62)	Amino Acids synthesis	0.0553485	VoGB11	Gudja
EC 2.6.1.76	Diaminobutyrate--2-oxoglutarate aminotransferase (EC 2.6.1.76)	Amino Acids synthesis	0.0553485	VoGB11	Gudja
EC 2.6.1.82	Putrescine aminotransferase (EC 2.6.1.82)	Amino Acids synthesis	0.0553485	VoGB11	Gudja
EC 2.6.1.85	Para-aminobenzoate synthase, amidotransferase component (EC 2.6.1.85)	Amino Acids synthesis	0.0553485	VoGB11	Gudja
EC 2.6.1.85	Para-aminobenzoate synthase, aminase component (EC 2.6.1.85)	Amino Acids synthesis	0.0553485	VoGB11	Gudja
EC 2.6.1.9	Histidinol-phosphate aminotransferase (EC 2.6.1.9)	Amino Acids synthesis	0.0553485	VoGB11	Gudja
EC 2.7.13.3	Nitrogen regulation protein NtrB (EC 2.7.13.3)	Nitrogen Metabolism	0.0553485	VoGB11	Gudja
EC 2.7.4.16	Thiamine-monophosphate kinase (EC 2.7.4.16)	Monosaccharides	0.0553485	VoGB11	Gudja
EC 2.7.6.3	2-amino-4-hydroxy-6-hydroxymethyldihydropteridine pyrophosphokinase (EC 2.7.6.3)	Amino Acids synthesis	0.0553485	VoGB11	Gudja
EC 3.1.1.96	D-aminoacyl-tRNA deacylase (EC 3.1.1.96)	Amino Acids synthesis	0.0553485	VoGB11	Gudja
EC 3.1.3.23	Sugar phosphatase YidA (EC 3.1.3.23)	Monosaccharides	0.0553485	VoGB11	Gudja
EC 3.1.3.25	Inositol-1-monophosphatase (EC 3.1.3.25)	Monosaccharides	0.0553485	VoGB11	Gudja
EC 3.2.2.10	Pyrimidine/purine nucleotide 5'-monophosphate nucleosidase PpnN (EC 3.2.2.4) (EC 3.2.2.10)	Monosaccharides	0.0553485	VoGB11	Gudja
EC 3.2.2.4	Pyrimidine/purine nucleotide 5'-monophosphate nucleosidase PpnN (EC 3.2.2.4) (EC 3.2.2.10)	Monosaccharides	0.0553485	VoGB11	Gudja
EC 3.4.11.1	Cytosol aminopeptidase PepA (EC 3.4.11.1)	Amino Acids synthesis	0.0553485	VoGB11	Gudja
EC 3.4.11.18	Methionine aminopeptidase (EC 3.4.11.18)	Amino Acids synthesis	0.0553485	VoGB11	Gudja
EC 3.4.11.2	Membrane alanine aminopeptidase N (EC 3.4.11.2)	Amino Acids synthesis	0.0553485	VoGB11	Gudja
EC 3.4.11.9	Xaa-Pro aminopeptidase (EC 3.4.11.9)	Amino Acids synthesis	0.0553485	VoGB11	Gudja
EC 3.4.21.102	Tail-specific protease precursor (EC 3.4.21.102)	Protein degradation	0.0553485	VoGB11	Gudja
EC 3.4.21.105	Rhomboid protease GlpG (EC 3.4.21.105)	Protein degradation	0.0553485	VoGB11	Gudja
EC 3.4.21.53	ATP-dependent protease La (EC 3.4.21.53) Type I	Protein degradation	0.0553485	VoGB11	Gudja
EC 3.4.21.83	Protease II (EC 3.4.21.83)	Protein degradation	0.0553485	VoGB11	Gudja
EC 3.4.21.88	SOS-response repressor and protease LexA (EC 3.4.21.88)	Protein degradation	0.0553485	VoGB11	Gudja
EC 3.4.21.92	ATP-dependent Clp protease proteolytic subunit ClpP (EC 3.4.21.92)	Protein degradation	0.0553485	VoGB11	Gudja
EC 3.4.25.2	ATP-dependent protease subunit HslV (EC 3.4.25.2)	Protein degradation	0.0553485	VoGB11	Gudja
EC 3.5.1.18	N-succinyl-L,L-diaminopimelate desuccinylase (EC 3.5.1.18)	Amino Acids synthesis	0.0553485	VoGB11	Gudja
EC 3.5.1.87	N-carbamoyl-L-amino acid hydrolase (EC 3.5.1.87)	Amino Acids synthesis	0.0553485	VoGB11	Gudja
EC 3.5.4.10	IMP cyclohydrolase (EC 3.5.4.10) / Phosphoribosylaminoimidazolecarboxamide formyltransferase (EC 2.1.2.3)	Amino Acids synthesis	0.0553485	VoGB11	Gudja
EC 3.5.4.26	Diaminohydroxyphosphoribosylaminopyrimidine deaminase (EC 3.5.4.26) / 5-amino-6-(5-phosphoribosylamino)uracil reductase (EC 1.1.1.193)	Amino Acids synthesis	0.0553485	VoGB11	Gudja
EC 4.1.1.20	Diaminopimelate decarboxylase (EC 4.1.1.20)	Amino Acids synthesis	0.0553485	VoGB11	Gudja
EC 4.1.1.86	L-2,4-diaminobutyrate decarboxylase (EC 4.1.1.86)	Amino Acids synthesis	0.0553485	VoGB11	Gudja
EC 4.1.3.38	Aminodeoxychorismate lyase (EC 4.1.3.38)	Amino Acids synthesis	0.0553485	VoGB11	Gudja
EC 4.6.1.17	Cyclic pyranopterin monophosphate synthase (EC 4.6.1.17)	Monosaccharides	0.0553485	VoGB11	Gudja
EC 5.1.1.7	Diaminopimelate epimerase (EC 5.1.1.7)	Amino Acids synthesis	0.0553485	VoGB11	Gudja
EC 5.3.1.16	Phosphoribosylformimino-5-aminoimidazole carboxamide ribotide isomerase (EC 5.3.1.16)	Amino Acids synthesis	0.0553485	VoGB11	Gudja
EC 5.4.3.2	Lysine 2,3-aminomutase (EC 5.4.3.2)	Amino Acids synthesis	0.0553485	VoGB11	Gudja
EC 5.4.3.8	Glutamate-1-semialdehyde 2,1-aminomutase (EC 5.4.3.8)	Amino Acids synthesis	0.0553485	VoGB11	Gudja
EC 5.4.99.18	N5-carboxyaminoimidazole ribonucleotide mutase (EC 5.4.99.18)	Amino Acids synthesis	0.0553485	VoGB11	Gudja
EC 6.2.1.3	Long-chain-fatty-acid--CoA ligase (EC 6.2.1.3)	Fatty Acid Biosynthesis	0.0553485	VoGB11	Gudja
EC 6.3.2.13	UDP-N-acetylmuramoyl-dipeptide--2,6-diaminopimelate ligase (EC 6.3.2.13)	Amino Acids synthesis	0.0553485	VoGB11	Gudja
EC 6.3.2.6	Phosphoribosylaminoimidazole-succinocarboxamide synthase (EC 6.3.2.6)	Amino Acids synthesis	0.0553485	VoGB11	Gudja
EC 6.3.4.18	N5-carboxyaminoimidazole ribonucleotide synthase (EC 6.3.4.18)	Amino Acids synthesis	0.0553485	VoGB11	Gudja
EC 1.1.1.193	Diaminohydroxyphosphoribosylaminopyrimidine deaminase (EC 3.5.4.26) / 5-amino-6-(5-phosphoribosylamino)uracil reductase (EC 1.1.1.193)	Amino Acids synthesis	0.00326212	VoGB12	Gudja
EC 1.1.1.205	Inosine-5'-monophosphate dehydrogenase (EC 1.1.1.205) / CBS domain	Monosaccharides	0.00326212	VoGB12	Gudja
EC 1.14.13.59	Siderophore [Alcaligin-like] biosynthetic enzyme (EC 1.14.13.59) @ Siderophore biosynthesis protein, monooxygenase	Monosaccharides	0.00326212	VoGB12	Gudja
EC 1.14.14.5	FMNH2-dependent alkanesulfonate monooxygenase (EC 1.14.14.5)	Monosaccharides	0.00326212	VoGB12	Gudja
EC 1.2.1.19	4-aminobutyraldehyde dehydrogenase (EC 1.2.1.19)	Amino Acids synthesis	0.00326212	VoGB12	Gudja
EC 1.4.99.6	D-amino acid dehydrogenase (EC 1.4.99.6)	Amino Acids synthesis	0.00326212	VoGB12	Gudja
EC 2.1.1.61	tRNA (5-methylaminomethyl-2-thiouridylate)-methyltransferase (EC 2.1.1.61) / FAD-dependent cmnm(5)s(2)U34 oxidoreductase	Amino Acids synthesis	0.00326212	VoGB12	Gudja
EC 2.1.1.79	Cyclopropane-fatty-acyl-phospholipid synthase (EC 2.1.1.79)	Fatty Acid Biosynthesis	0.00326212	VoGB12	Gudja
EC 2.1.2.10	Aminomethyltransferase (glycine cleavage system T protein) (EC 2.1.2.10)	Amino Acids synthesis	0.00326212	VoGB12	Gudja
EC 2.1.2.3	IMP cyclohydrolase (EC 3.5.4.10) / Phosphoribosylaminoimidazolecarboxamide formyltransferase (EC 2.1.2.3)	Amino Acids synthesis	0.00326212	VoGB12	Gudja
EC 2.3.1.47	8-amino-7-oxononanoate synthase (EC 2.3.1.47)	Amino Acids synthesis	0.00326212	VoGB12	Gudja
EC 2.4.1.180	Lipopolysaccharide N-acetylmannosaminouronosyltransferase (EC 2.4.1.180)	Amino Acids synthesis	0.00326212	VoGB12	Gudja
EC 2.6.1.1	Aspartate aminotransferase (EC 2.6.1.1)	Amino Acids synthesis	0.00326212	VoGB12	Gudja
EC 2.6.1.1	Transcriptional regulator, GntR family domain / Aspartate aminotransferase (EC 2.6.1.1)	Amino Acids synthesis	0.00326212	VoGB12	Gudja
EC 2.6.1.11	N-acetylornithine aminotransferase (EC 2.6.1.11) @ N-succinyl-L,L-diaminopimelate aminotransferase (EC 2.6.1.17)	Amino Acids synthesis	0.00326212	VoGB12	Gudja
EC 2.6.1.16	Glutamine--fructose-6-phosphate aminotransferase [isomerizing] (EC 2.6.1.16)	Amino Acids synthesis	0.00326212	VoGB12	Gudja
EC 2.6.1.17	N-acetylornithine aminotransferase (EC 2.6.1.11) @ N-succinyl-L,L-diaminopimelate aminotransferase (EC 2.6.1.17)	Amino Acids synthesis	0.00326212	VoGB12	Gudja
EC 2.6.1.19	Gamma-aminobutyrate:alpha-ketoglutarate aminotransferase (EC 2.6.1.19)	Amino Acids synthesis	0.00326212	VoGB12	Gudja
EC 2.6.1.42	Branched-chain amino acid aminotransferase (EC 2.6.1.42)	Amino Acids synthesis	0.00326212	VoGB12	Gudja
EC 2.6.1.44	Serine--pyruvate aminotransferase (EC 2.6.1.51) / L-alanine:glyoxylate aminotransferase (EC 2.6.1.44)	Amino Acids synthesis	0.00326212	VoGB12	Gudja
EC 2.6.1.51	Serine--pyruvate aminotransferase (EC 2.6.1.51) / L-alanine:glyoxylate aminotransferase (EC 2.6.1.44)	Amino Acids synthesis	0.00326212	VoGB12	Gudja
EC 2.6.1.52	Phosphoserine aminotransferase (EC 2.6.1.52)	Amino Acids synthesis	0.00326212	VoGB12	Gudja
EC 2.6.1.57	Biosynthetic Aromatic amino acid aminotransferase alpha (EC 2.6.1.57)	Amino Acids synthesis	0.00326212	VoGB12	Gudja
EC 2.6.1.59	dTDP-4-amino-4,6-dideoxygalactose transaminase (EC 2.6.1.59)	Amino Acids synthesis	0.00326212	VoGB12	Gudja
EC 2.6.1.62	Adenosylmethionine-8-amino-7-oxononanoate aminotransferase (EC 2.6.1.62)	Amino Acids synthesis	0.00326212	VoGB12	Gudja
EC 2.6.1.76	Diaminobutyrate--2-oxoglutarate aminotransferase (EC 2.6.1.76)	Amino Acids synthesis	0.00326212	VoGB12	Gudja
EC 2.6.1.82	Putrescine aminotransferase (EC 2.6.1.82)	Amino Acids synthesis	0.00326212	VoGB12	Gudja
EC 2.6.1.85	Para-aminobenzoate synthase, amidotransferase component (EC 2.6.1.85)	Amino Acids synthesis	0.00326212	VoGB12	Gudja
EC 2.6.1.85	Para-aminobenzoate synthase, aminase component (EC 2.6.1.85)	Amino Acids synthesis	0.00326212	VoGB12	Gudja
EC 2.6.1.9	Histidinol-phosphate aminotransferase (EC 2.6.1.9)	Amino Acids synthesis	0.00326212	VoGB12	Gudja
EC 2.7.13.3	Nitrogen regulation protein NtrB (EC 2.7.13.3)	Nitrogen Metabolism	0.00326212	VoGB12	Gudja
EC 2.7.4.16	Thiamine-monophosphate kinase (EC 2.7.4.16)	Monosaccharides	0.00326212	VoGB12	Gudja
EC 2.7.6.3	2-amino-4-hydroxy-6-hydroxymethyldihydropteridine pyrophosphokinase (EC 2.7.6.3)	Amino Acids synthesis	0.00326212	VoGB12	Gudja
EC 3.1.1.96	D-aminoacyl-tRNA deacylase (EC 3.1.1.96)	Amino Acids synthesis	0.00326212	VoGB12	Gudja
EC 3.1.3.23	Sugar phosphatase YidA (EC 3.1.3.23)	Monosaccharides	0.00326212	VoGB12	Gudja
EC 3.1.3.25	Inositol-1-monophosphatase (EC 3.1.3.25)	Monosaccharides	0.00326212	VoGB12	Gudja
EC 3.2.2.10	Pyrimidine/purine nucleotide 5'-monophosphate nucleosidase PpnN (EC 3.2.2.4) (EC 3.2.2.10)	Monosaccharides	0.00326212	VoGB12	Gudja
EC 3.2.2.4	Pyrimidine/purine nucleotide 5'-monophosphate nucleosidase PpnN (EC 3.2.2.4) (EC 3.2.2.10)	Monosaccharides	0.00326212	VoGB12	Gudja
EC 3.4.11.1	Cytosol aminopeptidase PepA (EC 3.4.11.1)	Amino Acids synthesis	0.00326212	VoGB12	Gudja
EC 3.4.11.18	Methionine aminopeptidase (EC 3.4.11.18)	Amino Acids synthesis	0.00326212	VoGB12	Gudja
EC 3.4.11.2	Membrane alanine aminopeptidase N (EC 3.4.11.2)	Amino Acids synthesis	0.00326212	VoGB12	Gudja
EC 3.4.11.9	Xaa-Pro aminopeptidase (EC 3.4.11.9)	Amino Acids synthesis	0.00326212	VoGB12	Gudja
EC 3.4.21.102	Tail-specific protease precursor (EC 3.4.21.102)	Protein degradation	0.00326212	VoGB12	Gudja
EC 3.4.21.105	Rhomboid protease GlpG (EC 3.4.21.105)	Protein degradation	0.00326212	VoGB12	Gudja
EC 3.4.21.53	ATP-dependent protease La (EC 3.4.21.53) Type I	Protein degradation	0.00326212	VoGB12	Gudja
EC 3.4.21.83	Protease II (EC 3.4.21.83)	Protein degradation	0.00326212	VoGB12	Gudja
EC 3.4.21.88	SOS-response repressor and protease LexA (EC 3.4.21.88)	Protein degradation	0.00326212	VoGB12	Gudja
EC 3.4.21.92	ATP-dependent Clp protease proteolytic subunit ClpP (EC 3.4.21.92)	Protein degradation	0.00326212	VoGB12	Gudja
EC 3.4.25.2	ATP-dependent protease subunit HslV (EC 3.4.25.2)	Protein degradation	0.00326212	VoGB12	Gudja
EC 3.5.1.18	N-succinyl-L,L-diaminopimelate desuccinylase (EC 3.5.1.18)	Amino Acids synthesis	0.00326212	VoGB12	Gudja
EC 3.5.1.87	N-carbamoyl-L-amino acid hydrolase (EC 3.5.1.87)	Amino Acids synthesis	0.00326212	VoGB12	Gudja
EC 3.5.4.10	IMP cyclohydrolase (EC 3.5.4.10) / Phosphoribosylaminoimidazolecarboxamide formyltransferase (EC 2.1.2.3)	Amino Acids synthesis	0.00326212	VoGB12	Gudja
EC 3.5.4.26	Diaminohydroxyphosphoribosylaminopyrimidine deaminase (EC 3.5.4.26) / 5-amino-6-(5-phosphoribosylamino)uracil reductase (EC 1.1.1.193)	Amino Acids synthesis	0.00326212	VoGB12	Gudja
EC 4.1.1.20	Diaminopimelate decarboxylase (EC 4.1.1.20)	Amino Acids synthesis	0.00326212	VoGB12	Gudja
EC 4.1.1.86	L-2,4-diaminobutyrate decarboxylase (EC 4.1.1.86)	Amino Acids synthesis	0.00326212	VoGB12	Gudja
EC 4.1.3.38	Aminodeoxychorismate lyase (EC 4.1.3.38)	Amino Acids synthesis	0.00326212	VoGB12	Gudja
EC 4.6.1.17	Cyclic pyranopterin monophosphate synthase (EC 4.6.1.17)	Monosaccharides	0.00326212	VoGB12	Gudja
EC 5.1.1.7	Diaminopimelate epimerase (EC 5.1.1.7)	Amino Acids synthesis	0.00326212	VoGB12	Gudja
EC 5.3.1.16	Phosphoribosylformimino-5-aminoimidazole carboxamide ribotide isomerase (EC 5.3.1.16)	Amino Acids synthesis	0.00326212	VoGB12	Gudja
EC 5.4.3.2	Lysine 2,3-aminomutase (EC 5.4.3.2)	Amino Acids synthesis	0.00326212	VoGB12	Gudja
EC 5.4.3.8	Glutamate-1-semialdehyde 2,1-aminomutase (EC 5.4.3.8)	Amino Acids synthesis	0.00326212	VoGB12	Gudja
EC 5.4.99.18	N5-carboxyaminoimidazole ribonucleotide mutase (EC 5.4.99.18)	Amino Acids synthesis	0.00326212	VoGB12	Gudja
EC 6.2.1.3	Long-chain-fatty-acid--CoA ligase (EC 6.2.1.3)	Fatty Acid Biosynthesis	0.00326212	VoGB12	Gudja
EC 6.3.2.13	UDP-N-acetylmuramoyl-dipeptide--2,6-diaminopimelate ligase (EC 6.3.2.13)	Amino Acids synthesis	0.00326212	VoGB12	Gudja
EC 6.3.2.6	Phosphoribosylaminoimidazole-succinocarboxamide synthase (EC 6.3.2.6)	Amino Acids synthesis	0.00326212	VoGB12	Gudja
EC 6.3.4.18	N5-carboxyaminoimidazole ribonucleotide synthase (EC 6.3.4.18)	Amino Acids synthesis	0.00326212	VoGB12	Gudja
EC 1.1.1.193	Diaminohydroxyphosphoribosylaminopyrimidine deaminase (EC 3.5.4.26) / 5-amino-6-(5-phosphoribosylamino)uracil reductase (EC 1.1.1.193)	Amino Acids synthesis	0.00814394	VoGB13	Gudja
EC 1.1.1.205	Inosine-5'-monophosphate dehydrogenase (EC 1.1.1.205) / CBS domain	Monosaccharides	0.00814394	VoGB13	Gudja
EC 1.14.13.59	Siderophore [Alcaligin-like] biosynthetic enzyme (EC 1.14.13.59) @ Siderophore biosynthesis protein, monooxygenase	Monosaccharides	0.00814394	VoGB13	Gudja
EC 1.14.14.5	FMNH2-dependent alkanesulfonate monooxygenase (EC 1.14.14.5)	Monosaccharides	0.00814394	VoGB13	Gudja
EC 1.2.1.19	4-aminobutyraldehyde dehydrogenase (EC 1.2.1.19)	Amino Acids synthesis	0.00814394	VoGB13	Gudja
EC 1.4.99.6	D-amino acid dehydrogenase (EC 1.4.99.6)	Amino Acids synthesis	0.00814394	VoGB13	Gudja
EC 2.1.1.61	tRNA (5-methylaminomethyl-2-thiouridylate)-methyltransferase (EC 2.1.1.61) / FAD-dependent cmnm(5)s(2)U34 oxidoreductase	Amino Acids synthesis	0.00814394	VoGB13	Gudja
EC 2.1.1.79	Cyclopropane-fatty-acyl-phospholipid synthase (EC 2.1.1.79)	Fatty Acid Biosynthesis	0.00814394	VoGB13	Gudja
EC 2.1.2.10	Aminomethyltransferase (glycine cleavage system T protein) (EC 2.1.2.10)	Amino Acids synthesis	0.00814394	VoGB13	Gudja
EC 2.1.2.3	IMP cyclohydrolase (EC 3.5.4.10) / Phosphoribosylaminoimidazolecarboxamide formyltransferase (EC 2.1.2.3)	Amino Acids synthesis	0.00814394	VoGB13	Gudja
EC 2.3.1.47	8-amino-7-oxononanoate synthase (EC 2.3.1.47)	Amino Acids synthesis	0.00814394	VoGB13	Gudja
EC 2.4.1.180	Lipopolysaccharide N-acetylmannosaminouronosyltransferase (EC 2.4.1.180)	Amino Acids synthesis	0.00814394	VoGB13	Gudja
EC 2.6.1.1	Aspartate aminotransferase (EC 2.6.1.1)	Amino Acids synthesis	0.00814394	VoGB13	Gudja
EC 2.6.1.1	Transcriptional regulator, GntR family domain / Aspartate aminotransferase (EC 2.6.1.1)	Amino Acids synthesis	0.00814394	VoGB13	Gudja
EC 2.6.1.11	N-acetylornithine aminotransferase (EC 2.6.1.11) @ N-succinyl-L,L-diaminopimelate aminotransferase (EC 2.6.1.17)	Amino Acids synthesis	0.00814394	VoGB13	Gudja
EC 2.6.1.16	Glutamine--fructose-6-phosphate aminotransferase [isomerizing] (EC 2.6.1.16)	Amino Acids synthesis	0.00814394	VoGB13	Gudja
EC 2.6.1.17	N-acetylornithine aminotransferase (EC 2.6.1.11) @ N-succinyl-L,L-diaminopimelate aminotransferase (EC 2.6.1.17)	Amino Acids synthesis	0.00814394	VoGB13	Gudja
EC 2.6.1.19	Gamma-aminobutyrate:alpha-ketoglutarate aminotransferase (EC 2.6.1.19)	Amino Acids synthesis	0.00814394	VoGB13	Gudja
EC 2.6.1.42	Branched-chain amino acid aminotransferase (EC 2.6.1.42)	Amino Acids synthesis	0.00814394	VoGB13	Gudja
EC 2.6.1.44	Serine--pyruvate aminotransferase (EC 2.6.1.51) / L-alanine:glyoxylate aminotransferase (EC 2.6.1.44)	Amino Acids synthesis	0.00814394	VoGB13	Gudja
EC 2.6.1.51	Serine--pyruvate aminotransferase (EC 2.6.1.51) / L-alanine:glyoxylate aminotransferase (EC 2.6.1.44)	Amino Acids synthesis	0.00814394	VoGB13	Gudja
EC 2.6.1.52	Phosphoserine aminotransferase (EC 2.6.1.52)	Amino Acids synthesis	0.00814394	VoGB13	Gudja
EC 2.6.1.57	Biosynthetic Aromatic amino acid aminotransferase alpha (EC 2.6.1.57)	Amino Acids synthesis	0.00814394	VoGB13	Gudja
EC 2.6.1.59	dTDP-4-amino-4,6-dideoxygalactose transaminase (EC 2.6.1.59)	Amino Acids synthesis	0.00814394	VoGB13	Gudja
EC 2.6.1.62	Adenosylmethionine-8-amino-7-oxononanoate aminotransferase (EC 2.6.1.62)	Amino Acids synthesis	0.00814394	VoGB13	Gudja
EC 2.6.1.76	Diaminobutyrate--2-oxoglutarate aminotransferase (EC 2.6.1.76)	Amino Acids synthesis	0.00814394	VoGB13	Gudja
EC 2.6.1.82	Putrescine aminotransferase (EC 2.6.1.82)	Amino Acids synthesis	0.00814394	VoGB13	Gudja
EC 2.6.1.85	Para-aminobenzoate synthase, amidotransferase component (EC 2.6.1.85)	Amino Acids synthesis	0.00814394	VoGB13	Gudja
EC 2.6.1.85	Para-aminobenzoate synthase, aminase component (EC 2.6.1.85)	Amino Acids synthesis	0.00814394	VoGB13	Gudja
EC 2.6.1.9	Histidinol-phosphate aminotransferase (EC 2.6.1.9)	Amino Acids synthesis	0.00814394	VoGB13	Gudja
EC 2.7.13.3	Nitrogen regulation protein NtrB (EC 2.7.13.3)	Nitrogen Metabolism	0.00814394	VoGB13	Gudja
EC 2.7.4.16	Thiamine-monophosphate kinase (EC 2.7.4.16)	Monosaccharides	0.00814394	VoGB13	Gudja
EC 2.7.6.3	2-amino-4-hydroxy-6-hydroxymethyldihydropteridine pyrophosphokinase (EC 2.7.6.3)	Amino Acids synthesis	0.00814394	VoGB13	Gudja
EC 3.1.1.96	D-aminoacyl-tRNA deacylase (EC 3.1.1.96)	Amino Acids synthesis	0.00814394	VoGB13	Gudja
EC 3.1.3.23	Sugar phosphatase YidA (EC 3.1.3.23)	Monosaccharides	0.00814394	VoGB13	Gudja
EC 3.1.3.25	Inositol-1-monophosphatase (EC 3.1.3.25)	Monosaccharides	0.00814394	VoGB13	Gudja
EC 3.2.2.10	Pyrimidine/purine nucleotide 5'-monophosphate nucleosidase PpnN (EC 3.2.2.4) (EC 3.2.2.10)	Monosaccharides	0.00814394	VoGB13	Gudja
EC 3.2.2.4	Pyrimidine/purine nucleotide 5'-monophosphate nucleosidase PpnN (EC 3.2.2.4) (EC 3.2.2.10)	Monosaccharides	0.00814394	VoGB13	Gudja
EC 3.4.11.1	Cytosol aminopeptidase PepA (EC 3.4.11.1)	Amino Acids synthesis	0.00814394	VoGB13	Gudja
EC 3.4.11.18	Methionine aminopeptidase (EC 3.4.11.18)	Amino Acids synthesis	0.00814394	VoGB13	Gudja
EC 3.4.11.2	Membrane alanine aminopeptidase N (EC 3.4.11.2)	Amino Acids synthesis	0.00814394	VoGB13	Gudja
EC 3.4.11.9	Xaa-Pro aminopeptidase (EC 3.4.11.9)	Amino Acids synthesis	0.00814394	VoGB13	Gudja
EC 3.4.21.102	Tail-specific protease precursor (EC 3.4.21.102)	Protein degradation	0.00814394	VoGB13	Gudja
EC 3.4.21.105	Rhomboid protease GlpG (EC 3.4.21.105)	Protein degradation	0.00814394	VoGB13	Gudja
EC 3.4.21.53	ATP-dependent protease La (EC 3.4.21.53) Type I	Protein degradation	0.00814394	VoGB13	Gudja
EC 3.4.21.83	Protease II (EC 3.4.21.83)	Protein degradation	0.00814394	VoGB13	Gudja
EC 3.4.21.88	SOS-response repressor and protease LexA (EC 3.4.21.88)	Protein degradation	0.00814394	VoGB13	Gudja
EC 3.4.21.92	ATP-dependent Clp protease proteolytic subunit ClpP (EC 3.4.21.92)	Protein degradation	0.00814394	VoGB13	Gudja
EC 3.4.25.2	ATP-dependent protease subunit HslV (EC 3.4.25.2)	Protein degradation	0.00814394	VoGB13	Gudja
EC 3.5.1.18	N-succinyl-L,L-diaminopimelate desuccinylase (EC 3.5.1.18)	Amino Acids synthesis	0.00814394	VoGB13	Gudja
EC 3.5.1.87	N-carbamoyl-L-amino acid hydrolase (EC 3.5.1.87)	Amino Acids synthesis	0.00814394	VoGB13	Gudja
EC 3.5.4.10	IMP cyclohydrolase (EC 3.5.4.10) / Phosphoribosylaminoimidazolecarboxamide formyltransferase (EC 2.1.2.3)	Amino Acids synthesis	0.00814394	VoGB13	Gudja
EC 3.5.4.26	Diaminohydroxyphosphoribosylaminopyrimidine deaminase (EC 3.5.4.26) / 5-amino-6-(5-phosphoribosylamino)uracil reductase (EC 1.1.1.193)	Amino Acids synthesis	0.00814394	VoGB13	Gudja
EC 4.1.1.20	Diaminopimelate decarboxylase (EC 4.1.1.20)	Amino Acids synthesis	0.00814394	VoGB13	Gudja
EC 4.1.1.86	L-2,4-diaminobutyrate decarboxylase (EC 4.1.1.86)	Amino Acids synthesis	0.00814394	VoGB13	Gudja
EC 4.1.3.38	Aminodeoxychorismate lyase (EC 4.1.3.38)	Amino Acids synthesis	0.00814394	VoGB13	Gudja
EC 4.6.1.17	Cyclic pyranopterin monophosphate synthase (EC 4.6.1.17)	Monosaccharides	0.00814394	VoGB13	Gudja
EC 5.1.1.7	Diaminopimelate epimerase (EC 5.1.1.7)	Amino Acids synthesis	0.00814394	VoGB13	Gudja
EC 5.3.1.16	Phosphoribosylformimino-5-aminoimidazole carboxamide ribotide isomerase (EC 5.3.1.16)	Amino Acids synthesis	0.00814394	VoGB13	Gudja
EC 5.4.3.2	Lysine 2,3-aminomutase (EC 5.4.3.2)	Amino Acids synthesis	0.00814394	VoGB13	Gudja
EC 5.4.3.8	Glutamate-1-semialdehyde 2,1-aminomutase (EC 5.4.3.8)	Amino Acids synthesis	0.00814394	VoGB13	Gudja
EC 5.4.99.18	N5-carboxyaminoimidazole ribonucleotide mutase (EC 5.4.99.18)	Amino Acids synthesis	0.00814394	VoGB13	Gudja
EC 6.2.1.3	Long-chain-fatty-acid--CoA ligase (EC 6.2.1.3)	Fatty Acid Biosynthesis	0.00814394	VoGB13	Gudja
EC 6.3.2.13	UDP-N-acetylmuramoyl-dipeptide--2,6-diaminopimelate ligase (EC 6.3.2.13)	Amino Acids synthesis	0.00814394	VoGB13	Gudja
EC 6.3.2.6	Phosphoribosylaminoimidazole-succinocarboxamide synthase (EC 6.3.2.6)	Amino Acids synthesis	0.00814394	VoGB13	Gudja
EC 6.3.4.18	N5-carboxyaminoimidazole ribonucleotide synthase (EC 6.3.4.18)	Amino Acids synthesis	0.00814394	VoGB13	Gudja
EC 1.1.1.193	Diaminohydroxyphosphoribosylaminopyrimidine deaminase (EC 3.5.4.26) / 5-amino-6-(5-phosphoribosylamino)uracil reductase (EC 1.1.1.193)	Amino Acids synthesis	0.00294545	VoGB14	Gudja
EC 1.1.1.205	Inosine-5'-monophosphate dehydrogenase (EC 1.1.1.205) / CBS domain	Monosaccharides	0.00294545	VoGB14	Gudja
EC 1.14.13.59	Siderophore [Alcaligin-like] biosynthetic enzyme (EC 1.14.13.59) @ Siderophore biosynthesis protein, monooxygenase	Monosaccharides	0.00294545	VoGB14	Gudja
EC 1.14.14.5	FMNH2-dependent alkanesulfonate monooxygenase (EC 1.14.14.5)	Monosaccharides	0.00294545	VoGB14	Gudja
EC 1.2.1.19	4-aminobutyraldehyde dehydrogenase (EC 1.2.1.19)	Amino Acids synthesis	0.00294545	VoGB14	Gudja
EC 1.4.99.6	D-amino acid dehydrogenase (EC 1.4.99.6)	Amino Acids synthesis	0.00294545	VoGB14	Gudja
EC 2.1.1.61	tRNA (5-methylaminomethyl-2-thiouridylate)-methyltransferase (EC 2.1.1.61) / FAD-dependent cmnm(5)s(2)U34 oxidoreductase	Amino Acids synthesis	0.00294545	VoGB14	Gudja
EC 2.1.1.79	Cyclopropane-fatty-acyl-phospholipid synthase (EC 2.1.1.79)	Fatty Acid Biosynthesis	0.00294545	VoGB14	Gudja
EC 2.1.2.10	Aminomethyltransferase (glycine cleavage system T protein) (EC 2.1.2.10)	Amino Acids synthesis	0.00294545	VoGB14	Gudja
EC 2.1.2.3	IMP cyclohydrolase (EC 3.5.4.10) / Phosphoribosylaminoimidazolecarboxamide formyltransferase (EC 2.1.2.3)	Amino Acids synthesis	0.00294545	VoGB14	Gudja
EC 2.3.1.47	8-amino-7-oxononanoate synthase (EC 2.3.1.47)	Amino Acids synthesis	0.00294545	VoGB14	Gudja
EC 2.4.1.180	Lipopolysaccharide N-acetylmannosaminouronosyltransferase (EC 2.4.1.180)	Amino Acids synthesis	0.00294545	VoGB14	Gudja
EC 2.6.1.1	Aspartate aminotransferase (EC 2.6.1.1)	Amino Acids synthesis	0.00294545	VoGB14	Gudja
EC 2.6.1.1	Transcriptional regulator, GntR family domain / Aspartate aminotransferase (EC 2.6.1.1)	Amino Acids synthesis	0.00294545	VoGB14	Gudja
EC 2.6.1.11	N-acetylornithine aminotransferase (EC 2.6.1.11) @ N-succinyl-L,L-diaminopimelate aminotransferase (EC 2.6.1.17)	Amino Acids synthesis	0.00294545	VoGB14	Gudja
EC 2.6.1.16	Glutamine--fructose-6-phosphate aminotransferase [isomerizing] (EC 2.6.1.16)	Amino Acids synthesis	0.00294545	VoGB14	Gudja
EC 2.6.1.17	N-acetylornithine aminotransferase (EC 2.6.1.11) @ N-succinyl-L,L-diaminopimelate aminotransferase (EC 2.6.1.17)	Amino Acids synthesis	0.00294545	VoGB14	Gudja
EC 2.6.1.19	Gamma-aminobutyrate:alpha-ketoglutarate aminotransferase (EC 2.6.1.19)	Amino Acids synthesis	0.00294545	VoGB14	Gudja
EC 2.6.1.42	Branched-chain amino acid aminotransferase (EC 2.6.1.42)	Amino Acids synthesis	0.00294545	VoGB14	Gudja
EC 2.6.1.44	Serine--pyruvate aminotransferase (EC 2.6.1.51) / L-alanine:glyoxylate aminotransferase (EC 2.6.1.44)	Amino Acids synthesis	0.00294545	VoGB14	Gudja
EC 2.6.1.51	Serine--pyruvate aminotransferase (EC 2.6.1.51) / L-alanine:glyoxylate aminotransferase (EC 2.6.1.44)	Amino Acids synthesis	0.00294545	VoGB14	Gudja
EC 2.6.1.52	Phosphoserine aminotransferase (EC 2.6.1.52)	Amino Acids synthesis	0.00294545	VoGB14	Gudja
EC 2.6.1.57	Biosynthetic Aromatic amino acid aminotransferase alpha (EC 2.6.1.57)	Amino Acids synthesis	0.00294545	VoGB14	Gudja
EC 2.6.1.59	dTDP-4-amino-4,6-dideoxygalactose transaminase (EC 2.6.1.59)	Amino Acids synthesis	0.00294545	VoGB14	Gudja
EC 2.6.1.62	Adenosylmethionine-8-amino-7-oxononanoate aminotransferase (EC 2.6.1.62)	Amino Acids synthesis	0.00294545	VoGB14	Gudja
EC 2.6.1.76	Diaminobutyrate--2-oxoglutarate aminotransferase (EC 2.6.1.76)	Amino Acids synthesis	0.00294545	VoGB14	Gudja
EC 2.6.1.82	Putrescine aminotransferase (EC 2.6.1.82)	Amino Acids synthesis	0.00294545	VoGB14	Gudja
EC 2.6.1.85	Para-aminobenzoate synthase, amidotransferase component (EC 2.6.1.85)	Amino Acids synthesis	0.00294545	VoGB14	Gudja
EC 2.6.1.85	Para-aminobenzoate synthase, aminase component (EC 2.6.1.85)	Amino Acids synthesis	0.00294545	VoGB14	Gudja
EC 2.6.1.9	Histidinol-phosphate aminotransferase (EC 2.6.1.9)	Amino Acids synthesis	0.00294545	VoGB14	Gudja
EC 2.7.13.3	Nitrogen regulation protein NtrB (EC 2.7.13.3)	Nitrogen Metabolism	0.00294545	VoGB14	Gudja
EC 2.7.4.16	Thiamine-monophosphate kinase (EC 2.7.4.16)	Monosaccharides	0.00294545	VoGB14	Gudja
EC 2.7.6.3	2-amino-4-hydroxy-6-hydroxymethyldihydropteridine pyrophosphokinase (EC 2.7.6.3)	Amino Acids synthesis	0.00294545	VoGB14	Gudja
EC 3.1.1.96	D-aminoacyl-tRNA deacylase (EC 3.1.1.96)	Amino Acids synthesis	0.00294545	VoGB14	Gudja
EC 3.1.3.23	Sugar phosphatase YidA (EC 3.1.3.23)	Monosaccharides	0.00294545	VoGB14	Gudja
EC 3.1.3.25	Inositol-1-monophosphatase (EC 3.1.3.25)	Monosaccharides	0.00294545	VoGB14	Gudja
EC 3.2.2.10	Pyrimidine/purine nucleotide 5'-monophosphate nucleosidase PpnN (EC 3.2.2.4) (EC 3.2.2.10)	Monosaccharides	0.00294545	VoGB14	Gudja
EC 3.2.2.4	Pyrimidine/purine nucleotide 5'-monophosphate nucleosidase PpnN (EC 3.2.2.4) (EC 3.2.2.10)	Monosaccharides	0.00294545	VoGB14	Gudja
EC 3.4.11.1	Cytosol aminopeptidase PepA (EC 3.4.11.1)	Amino Acids synthesis	0.00294545	VoGB14	Gudja
EC 3.4.11.18	Methionine aminopeptidase (EC 3.4.11.18)	Amino Acids synthesis	0.00294545	VoGB14	Gudja
EC 3.4.11.2	Membrane alanine aminopeptidase N (EC 3.4.11.2)	Amino Acids synthesis	0.00294545	VoGB14	Gudja
EC 3.4.11.9	Xaa-Pro aminopeptidase (EC 3.4.11.9)	Amino Acids synthesis	0.00294545	VoGB14	Gudja
EC 3.4.21.102	Tail-specific protease precursor (EC 3.4.21.102)	Protein degradation	0.00294545	VoGB14	Gudja
EC 3.4.21.105	Rhomboid protease GlpG (EC 3.4.21.105)	Protein degradation	0.00294545	VoGB14	Gudja
EC 3.4.21.53	ATP-dependent protease La (EC 3.4.21.53) Type I	Protein degradation	0.00294545	VoGB14	Gudja
EC 3.4.21.83	Protease II (EC 3.4.21.83)	Protein degradation	0.00294545	VoGB14	Gudja
EC 3.4.21.88	SOS-response repressor and protease LexA (EC 3.4.21.88)	Protein degradation	0.00294545	VoGB14	Gudja
EC 3.4.21.92	ATP-dependent Clp protease proteolytic subunit ClpP (EC 3.4.21.92)	Protein degradation	0.00294545	VoGB14	Gudja
EC 3.4.25.2	ATP-dependent protease subunit HslV (EC 3.4.25.2)	Protein degradation	0.00294545	VoGB14	Gudja
EC 3.5.1.18	N-succinyl-L,L-diaminopimelate desuccinylase (EC 3.5.1.18)	Amino Acids synthesis	0.00294545	VoGB14	Gudja
EC 3.5.1.87	N-carbamoyl-L-amino acid hydrolase (EC 3.5.1.87)	Amino Acids synthesis	0.00294545	VoGB14	Gudja
EC 3.5.4.10	IMP cyclohydrolase (EC 3.5.4.10) / Phosphoribosylaminoimidazolecarboxamide formyltransferase (EC 2.1.2.3)	Amino Acids synthesis	0.00294545	VoGB14	Gudja
EC 3.5.4.26	Diaminohydroxyphosphoribosylaminopyrimidine deaminase (EC 3.5.4.26) / 5-amino-6-(5-phosphoribosylamino)uracil reductase (EC 1.1.1.193)	Amino Acids synthesis	0.00294545	VoGB14	Gudja
EC 4.1.1.20	Diaminopimelate decarboxylase (EC 4.1.1.20)	Amino Acids synthesis	0.00294545	VoGB14	Gudja
EC 4.1.1.86	L-2,4-diaminobutyrate decarboxylase (EC 4.1.1.86)	Amino Acids synthesis	0.00294545	VoGB14	Gudja
EC 4.1.3.38	Aminodeoxychorismate lyase (EC 4.1.3.38)	Amino Acids synthesis	0.00294545	VoGB14	Gudja
EC 4.6.1.17	Cyclic pyranopterin monophosphate synthase (EC 4.6.1.17)	Monosaccharides	0.00294545	VoGB14	Gudja
EC 5.1.1.7	Diaminopimelate epimerase (EC 5.1.1.7)	Amino Acids synthesis	0.00294545	VoGB14	Gudja
EC 5.3.1.16	Phosphoribosylformimino-5-aminoimidazole carboxamide ribotide isomerase (EC 5.3.1.16)	Amino Acids synthesis	0.00294545	VoGB14	Gudja
EC 5.4.3.2	Lysine 2,3-aminomutase (EC 5.4.3.2)	Amino Acids synthesis	0.00294545	VoGB14	Gudja
EC 5.4.3.8	Glutamate-1-semialdehyde 2,1-aminomutase (EC 5.4.3.8)	Amino Acids synthesis	0.00294545	VoGB14	Gudja
EC 5.4.99.18	N5-carboxyaminoimidazole ribonucleotide mutase (EC 5.4.99.18)	Amino Acids synthesis	0.00294545	VoGB14	Gudja
EC 6.2.1.3	Long-chain-fatty-acid--CoA ligase (EC 6.2.1.3)	Fatty Acid Biosynthesis	0.00294545	VoGB14	Gudja
EC 6.3.2.13	UDP-N-acetylmuramoyl-dipeptide--2,6-diaminopimelate ligase (EC 6.3.2.13)	Amino Acids synthesis	0.00294545	VoGB14	Gudja
EC 6.3.2.6	Phosphoribosylaminoimidazole-succinocarboxamide synthase (EC 6.3.2.6)	Amino Acids synthesis	0.00294545	VoGB14	Gudja
EC 6.3.4.18	N5-carboxyaminoimidazole ribonucleotide synthase (EC 6.3.4.18)	Amino Acids synthesis	0.00294545	VoGB14	Gudja
EC 1.1.1.193	Diaminohydroxyphosphoribosylaminopyrimidine deaminase (EC 3.5.4.26) / 5-amino-6-(5-phosphoribosylamino)uracil reductase (EC 1.1.1.193)	Amino Acids synthesis	0.17032	VoGB15	Gudja
EC 1.1.1.205	Inosine-5'-monophosphate dehydrogenase (EC 1.1.1.205) / CBS domain	Monosaccharides	0.17032	VoGB15	Gudja
EC 1.14.13.59	Siderophore [Alcaligin-like] biosynthetic enzyme (EC 1.14.13.59) @ Siderophore biosynthesis protein, monooxygenase	Monosaccharides	0.17032	VoGB15	Gudja
EC 1.14.14.5	FMNH2-dependent alkanesulfonate monooxygenase (EC 1.14.14.5)	Monosaccharides	0.17032	VoGB15	Gudja
EC 1.2.1.19	4-aminobutyraldehyde dehydrogenase (EC 1.2.1.19)	Amino Acids synthesis	0.17032	VoGB15	Gudja
EC 1.4.99.6	D-amino acid dehydrogenase (EC 1.4.99.6)	Amino Acids synthesis	0.17032	VoGB15	Gudja
EC 2.1.1.61	tRNA (5-methylaminomethyl-2-thiouridylate)-methyltransferase (EC 2.1.1.61) / FAD-dependent cmnm(5)s(2)U34 oxidoreductase	Amino Acids synthesis	0.17032	VoGB15	Gudja
EC 2.1.1.79	Cyclopropane-fatty-acyl-phospholipid synthase (EC 2.1.1.79)	Fatty Acid Biosynthesis	0.17032	VoGB15	Gudja
EC 2.1.2.10	Aminomethyltransferase (glycine cleavage system T protein) (EC 2.1.2.10)	Amino Acids synthesis	0.17032	VoGB15	Gudja
EC 2.1.2.3	IMP cyclohydrolase (EC 3.5.4.10) / Phosphoribosylaminoimidazolecarboxamide formyltransferase (EC 2.1.2.3)	Amino Acids synthesis	0.17032	VoGB15	Gudja
EC 2.3.1.47	8-amino-7-oxononanoate synthase (EC 2.3.1.47)	Amino Acids synthesis	0.17032	VoGB15	Gudja
EC 2.4.1.180	Lipopolysaccharide N-acetylmannosaminouronosyltransferase (EC 2.4.1.180)	Amino Acids synthesis	0.17032	VoGB15	Gudja
EC 2.6.1.1	Aspartate aminotransferase (EC 2.6.1.1)	Amino Acids synthesis	0.17032	VoGB15	Gudja
EC 2.6.1.1	Transcriptional regulator, GntR family domain / Aspartate aminotransferase (EC 2.6.1.1)	Amino Acids synthesis	0.17032	VoGB15	Gudja
EC 2.6.1.11	N-acetylornithine aminotransferase (EC 2.6.1.11) @ N-succinyl-L,L-diaminopimelate aminotransferase (EC 2.6.1.17)	Amino Acids synthesis	0.17032	VoGB15	Gudja
EC 2.6.1.16	Glutamine--fructose-6-phosphate aminotransferase [isomerizing] (EC 2.6.1.16)	Amino Acids synthesis	0.17032	VoGB15	Gudja
EC 2.6.1.17	N-acetylornithine aminotransferase (EC 2.6.1.11) @ N-succinyl-L,L-diaminopimelate aminotransferase (EC 2.6.1.17)	Amino Acids synthesis	0.17032	VoGB15	Gudja
EC 2.6.1.19	Gamma-aminobutyrate:alpha-ketoglutarate aminotransferase (EC 2.6.1.19)	Amino Acids synthesis	0.17032	VoGB15	Gudja
EC 2.6.1.42	Branched-chain amino acid aminotransferase (EC 2.6.1.42)	Amino Acids synthesis	0.17032	VoGB15	Gudja
EC 2.6.1.44	Serine--pyruvate aminotransferase (EC 2.6.1.51) / L-alanine:glyoxylate aminotransferase (EC 2.6.1.44)	Amino Acids synthesis	0.17032	VoGB15	Gudja
EC 2.6.1.51	Serine--pyruvate aminotransferase (EC 2.6.1.51) / L-alanine:glyoxylate aminotransferase (EC 2.6.1.44)	Amino Acids synthesis	0.17032	VoGB15	Gudja
EC 2.6.1.52	Phosphoserine aminotransferase (EC 2.6.1.52)	Amino Acids synthesis	0.17032	VoGB15	Gudja
EC 2.6.1.57	Biosynthetic Aromatic amino acid aminotransferase alpha (EC 2.6.1.57)	Amino Acids synthesis	0.17032	VoGB15	Gudja
EC 2.6.1.59	dTDP-4-amino-4,6-dideoxygalactose transaminase (EC 2.6.1.59)	Amino Acids synthesis	0.17032	VoGB15	Gudja
EC 2.6.1.62	Adenosylmethionine-8-amino-7-oxononanoate aminotransferase (EC 2.6.1.62)	Amino Acids synthesis	0.17032	VoGB15	Gudja
EC 2.6.1.76	Diaminobutyrate--2-oxoglutarate aminotransferase (EC 2.6.1.76)	Amino Acids synthesis	0.17032	VoGB15	Gudja
EC 2.6.1.82	Putrescine aminotransferase (EC 2.6.1.82)	Amino Acids synthesis	0.17032	VoGB15	Gudja
EC 2.6.1.85	Para-aminobenzoate synthase, amidotransferase component (EC 2.6.1.85)	Amino Acids synthesis	0.17032	VoGB15	Gudja
EC 2.6.1.85	Para-aminobenzoate synthase, aminase component (EC 2.6.1.85)	Amino Acids synthesis	0.17032	VoGB15	Gudja
EC 2.6.1.9	Histidinol-phosphate aminotransferase (EC 2.6.1.9)	Amino Acids synthesis	0.17032	VoGB15	Gudja
EC 2.7.13.3	Nitrogen regulation protein NtrB (EC 2.7.13.3)	Nitrogen Metabolism	0.17032	VoGB15	Gudja
EC 2.7.4.16	Thiamine-monophosphate kinase (EC 2.7.4.16)	Monosaccharides	0.17032	VoGB15	Gudja
EC 2.7.6.3	2-amino-4-hydroxy-6-hydroxymethyldihydropteridine pyrophosphokinase (EC 2.7.6.3)	Amino Acids synthesis	0.17032	VoGB15	Gudja
EC 3.1.1.96	D-aminoacyl-tRNA deacylase (EC 3.1.1.96)	Amino Acids synthesis	0.17032	VoGB15	Gudja
EC 3.1.3.23	Sugar phosphatase YidA (EC 3.1.3.23)	Monosaccharides	0.17032	VoGB15	Gudja
EC 3.1.3.25	Inositol-1-monophosphatase (EC 3.1.3.25)	Monosaccharides	0.17032	VoGB15	Gudja
EC 3.2.2.10	Pyrimidine/purine nucleotide 5'-monophosphate nucleosidase PpnN (EC 3.2.2.4) (EC 3.2.2.10)	Monosaccharides	0.17032	VoGB15	Gudja
EC 3.2.2.4	Pyrimidine/purine nucleotide 5'-monophosphate nucleosidase PpnN (EC 3.2.2.4) (EC 3.2.2.10)	Monosaccharides	0.17032	VoGB15	Gudja
EC 3.4.11.1	Cytosol aminopeptidase PepA (EC 3.4.11.1)	Amino Acids synthesis	0.17032	VoGB15	Gudja
EC 3.4.11.18	Methionine aminopeptidase (EC 3.4.11.18)	Amino Acids synthesis	0.17032	VoGB15	Gudja
EC 3.4.11.2	Membrane alanine aminopeptidase N (EC 3.4.11.2)	Amino Acids synthesis	0.17032	VoGB15	Gudja
EC 3.4.11.9	Xaa-Pro aminopeptidase (EC 3.4.11.9)	Amino Acids synthesis	0.17032	VoGB15	Gudja
EC 3.4.21.102	Tail-specific protease precursor (EC 3.4.21.102)	Protein degradation	0.17032	VoGB15	Gudja
EC 3.4.21.105	Rhomboid protease GlpG (EC 3.4.21.105)	Protein degradation	0.17032	VoGB15	Gudja
EC 3.4.21.53	ATP-dependent protease La (EC 3.4.21.53) Type I	Protein degradation	0.17032	VoGB15	Gudja
EC 3.4.21.83	Protease II (EC 3.4.21.83)	Protein degradation	0.17032	VoGB15	Gudja
EC 3.4.21.88	SOS-response repressor and protease LexA (EC 3.4.21.88)	Protein degradation	0.17032	VoGB15	Gudja
EC 3.4.21.92	ATP-dependent Clp protease proteolytic subunit ClpP (EC 3.4.21.92)	Protein degradation	0.17032	VoGB15	Gudja
EC 3.4.25.2	ATP-dependent protease subunit HslV (EC 3.4.25.2)	Protein degradation	0.17032	VoGB15	Gudja
EC 3.5.1.18	N-succinyl-L,L-diaminopimelate desuccinylase (EC 3.5.1.18)	Amino Acids synthesis	0.17032	VoGB15	Gudja
EC 3.5.1.87	N-carbamoyl-L-amino acid hydrolase (EC 3.5.1.87)	Amino Acids synthesis	0.17032	VoGB15	Gudja
EC 3.5.4.10	IMP cyclohydrolase (EC 3.5.4.10) / Phosphoribosylaminoimidazolecarboxamide formyltransferase (EC 2.1.2.3)	Amino Acids synthesis	0.17032	VoGB15	Gudja
EC 3.5.4.26	Diaminohydroxyphosphoribosylaminopyrimidine deaminase (EC 3.5.4.26) / 5-amino-6-(5-phosphoribosylamino)uracil reductase (EC 1.1.1.193)	Amino Acids synthesis	0.17032	VoGB15	Gudja
EC 4.1.1.20	Diaminopimelate decarboxylase (EC 4.1.1.20)	Amino Acids synthesis	0.17032	VoGB15	Gudja
EC 4.1.1.86	L-2,4-diaminobutyrate decarboxylase (EC 4.1.1.86)	Amino Acids synthesis	0.17032	VoGB15	Gudja
EC 4.1.3.38	Aminodeoxychorismate lyase (EC 4.1.3.38)	Amino Acids synthesis	0.17032	VoGB15	Gudja
EC 4.6.1.17	Cyclic pyranopterin monophosphate synthase (EC 4.6.1.17)	Monosaccharides	0.17032	VoGB15	Gudja
EC 5.1.1.7	Diaminopimelate epimerase (EC 5.1.1.7)	Amino Acids synthesis	0.17032	VoGB15	Gudja
EC 5.3.1.16	Phosphoribosylformimino-5-aminoimidazole carboxamide ribotide isomerase (EC 5.3.1.16)	Amino Acids synthesis	0.17032	VoGB15	Gudja
EC 5.4.3.2	Lysine 2,3-aminomutase (EC 5.4.3.2)	Amino Acids synthesis	0.17032	VoGB15	Gudja
EC 5.4.3.8	Glutamate-1-semialdehyde 2,1-aminomutase (EC 5.4.3.8)	Amino Acids synthesis	0.17032	VoGB15	Gudja
EC 5.4.99.18	N5-carboxyaminoimidazole ribonucleotide mutase (EC 5.4.99.18)	Amino Acids synthesis	0.17032	VoGB15	Gudja
EC 6.2.1.3	Long-chain-fatty-acid--CoA ligase (EC 6.2.1.3)	Fatty Acid Biosynthesis	0.17032	VoGB15	Gudja
EC 6.3.2.13	UDP-N-acetylmuramoyl-dipeptide--2,6-diaminopimelate ligase (EC 6.3.2.13)	Amino Acids synthesis	0.17032	VoGB15	Gudja
EC 6.3.2.6	Phosphoribosylaminoimidazole-succinocarboxamide synthase (EC 6.3.2.6)	Amino Acids synthesis	0.17032	VoGB15	Gudja
EC 6.3.4.18	N5-carboxyaminoimidazole ribonucleotide synthase (EC 6.3.4.18)	Amino Acids synthesis	0.17032	VoGB15	Gudja
EC 1.1.1.193	Diaminohydroxyphosphoribosylaminopyrimidine deaminase (EC 3.5.4.26) / 5-amino-6-(5-phosphoribosylamino)uracil reductase (EC 1.1.1.193)	Amino Acids synthesis	0.00460455	VoGB16	Gudja
EC 1.1.1.205	Inosine-5'-monophosphate dehydrogenase (EC 1.1.1.205) / CBS domain	Monosaccharides	0.00460455	VoGB16	Gudja
EC 1.14.13.59	Siderophore [Alcaligin-like] biosynthetic enzyme (EC 1.14.13.59) @ Siderophore biosynthesis protein, monooxygenase	Monosaccharides	0.00460455	VoGB16	Gudja
EC 1.14.14.5	FMNH2-dependent alkanesulfonate monooxygenase (EC 1.14.14.5)	Monosaccharides	0.00460455	VoGB16	Gudja
EC 1.2.1.19	4-aminobutyraldehyde dehydrogenase (EC 1.2.1.19)	Amino Acids synthesis	0.00460455	VoGB16	Gudja
EC 1.4.99.6	D-amino acid dehydrogenase (EC 1.4.99.6)	Amino Acids synthesis	0.00460455	VoGB16	Gudja
EC 2.1.1.61	tRNA (5-methylaminomethyl-2-thiouridylate)-methyltransferase (EC 2.1.1.61) / FAD-dependent cmnm(5)s(2)U34 oxidoreductase	Amino Acids synthesis	0.00460455	VoGB16	Gudja
EC 2.1.1.79	Cyclopropane-fatty-acyl-phospholipid synthase (EC 2.1.1.79)	Fatty Acid Biosynthesis	0.00460455	VoGB16	Gudja
EC 2.1.2.10	Aminomethyltransferase (glycine cleavage system T protein) (EC 2.1.2.10)	Amino Acids synthesis	0.00460455	VoGB16	Gudja
EC 2.1.2.3	IMP cyclohydrolase (EC 3.5.4.10) / Phosphoribosylaminoimidazolecarboxamide formyltransferase (EC 2.1.2.3)	Amino Acids synthesis	0.00460455	VoGB16	Gudja
EC 2.3.1.47	8-amino-7-oxononanoate synthase (EC 2.3.1.47)	Amino Acids synthesis	0.00460455	VoGB16	Gudja
EC 2.4.1.180	Lipopolysaccharide N-acetylmannosaminouronosyltransferase (EC 2.4.1.180)	Amino Acids synthesis	0.00460455	VoGB16	Gudja
EC 2.6.1.1	Aspartate aminotransferase (EC 2.6.1.1)	Amino Acids synthesis	0.00460455	VoGB16	Gudja
EC 2.6.1.1	Transcriptional regulator, GntR family domain / Aspartate aminotransferase (EC 2.6.1.1)	Amino Acids synthesis	0.00460455	VoGB16	Gudja
EC 2.6.1.11	N-acetylornithine aminotransferase (EC 2.6.1.11) @ N-succinyl-L,L-diaminopimelate aminotransferase (EC 2.6.1.17)	Amino Acids synthesis	0.00460455	VoGB16	Gudja
EC 2.6.1.16	Glutamine--fructose-6-phosphate aminotransferase [isomerizing] (EC 2.6.1.16)	Amino Acids synthesis	0.00460455	VoGB16	Gudja
EC 2.6.1.17	N-acetylornithine aminotransferase (EC 2.6.1.11) @ N-succinyl-L,L-diaminopimelate aminotransferase (EC 2.6.1.17)	Amino Acids synthesis	0.00460455	VoGB16	Gudja
EC 2.6.1.19	Gamma-aminobutyrate:alpha-ketoglutarate aminotransferase (EC 2.6.1.19)	Amino Acids synthesis	0.00460455	VoGB16	Gudja
EC 2.6.1.42	Branched-chain amino acid aminotransferase (EC 2.6.1.42)	Amino Acids synthesis	0.00460455	VoGB16	Gudja
EC 2.6.1.44	Serine--pyruvate aminotransferase (EC 2.6.1.51) / L-alanine:glyoxylate aminotransferase (EC 2.6.1.44)	Amino Acids synthesis	0.00460455	VoGB16	Gudja
EC 2.6.1.51	Serine--pyruvate aminotransferase (EC 2.6.1.51) / L-alanine:glyoxylate aminotransferase (EC 2.6.1.44)	Amino Acids synthesis	0.00460455	VoGB16	Gudja
EC 2.6.1.52	Phosphoserine aminotransferase (EC 2.6.1.52)	Amino Acids synthesis	0.00460455	VoGB16	Gudja
EC 2.6.1.57	Biosynthetic Aromatic amino acid aminotransferase alpha (EC 2.6.1.57)	Amino Acids synthesis	0.00460455	VoGB16	Gudja
EC 2.6.1.59	dTDP-4-amino-4,6-dideoxygalactose transaminase (EC 2.6.1.59)	Amino Acids synthesis	0.00460455	VoGB16	Gudja
EC 2.6.1.62	Adenosylmethionine-8-amino-7-oxononanoate aminotransferase (EC 2.6.1.62)	Amino Acids synthesis	0.00460455	VoGB16	Gudja
EC 2.6.1.76	Diaminobutyrate--2-oxoglutarate aminotransferase (EC 2.6.1.76)	Amino Acids synthesis	0.00460455	VoGB16	Gudja
EC 2.6.1.82	Putrescine aminotransferase (EC 2.6.1.82)	Amino Acids synthesis	0.00460455	VoGB16	Gudja
EC 2.6.1.85	Para-aminobenzoate synthase, amidotransferase component (EC 2.6.1.85)	Amino Acids synthesis	0.00460455	VoGB16	Gudja
EC 2.6.1.85	Para-aminobenzoate synthase, aminase component (EC 2.6.1.85)	Amino Acids synthesis	0.00460455	VoGB16	Gudja
EC 2.6.1.9	Histidinol-phosphate aminotransferase (EC 2.6.1.9)	Amino Acids synthesis	0.00460455	VoGB16	Gudja
EC 2.7.13.3	Nitrogen regulation protein NtrB (EC 2.7.13.3)	Nitrogen Metabolism	0.00460455	VoGB16	Gudja
EC 2.7.4.16	Thiamine-monophosphate kinase (EC 2.7.4.16)	Monosaccharides	0.00460455	VoGB16	Gudja
EC 2.7.6.3	2-amino-4-hydroxy-6-hydroxymethyldihydropteridine pyrophosphokinase (EC 2.7.6.3)	Amino Acids synthesis	0.00460455	VoGB16	Gudja
EC 3.1.1.96	D-aminoacyl-tRNA deacylase (EC 3.1.1.96)	Amino Acids synthesis	0.00460455	VoGB16	Gudja
EC 3.1.3.23	Sugar phosphatase YidA (EC 3.1.3.23)	Monosaccharides	0.00460455	VoGB16	Gudja
EC 3.1.3.25	Inositol-1-monophosphatase (EC 3.1.3.25)	Monosaccharides	0.00460455	VoGB16	Gudja
EC 3.2.2.10	Pyrimidine/purine nucleotide 5'-monophosphate nucleosidase PpnN (EC 3.2.2.4) (EC 3.2.2.10)	Monosaccharides	0.00460455	VoGB16	Gudja
EC 3.2.2.4	Pyrimidine/purine nucleotide 5'-monophosphate nucleosidase PpnN (EC 3.2.2.4) (EC 3.2.2.10)	Monosaccharides	0.00460455	VoGB16	Gudja
EC 3.4.11.1	Cytosol aminopeptidase PepA (EC 3.4.11.1)	Amino Acids synthesis	0.00460455	VoGB16	Gudja
EC 3.4.11.18	Methionine aminopeptidase (EC 3.4.11.18)	Amino Acids synthesis	0.00460455	VoGB16	Gudja
EC 3.4.11.2	Membrane alanine aminopeptidase N (EC 3.4.11.2)	Amino Acids synthesis	0.00460455	VoGB16	Gudja
EC 3.4.11.9	Xaa-Pro aminopeptidase (EC 3.4.11.9)	Amino Acids synthesis	0.00460455	VoGB16	Gudja
EC 3.4.21.102	Tail-specific protease precursor (EC 3.4.21.102)	Protein degradation	0.00460455	VoGB16	Gudja
EC 3.4.21.105	Rhomboid protease GlpG (EC 3.4.21.105)	Protein degradation	0.00460455	VoGB16	Gudja
EC 3.4.21.53	ATP-dependent protease La (EC 3.4.21.53) Type I	Protein degradation	0.00460455	VoGB16	Gudja
EC 3.4.21.83	Protease II (EC 3.4.21.83)	Protein degradation	0.00460455	VoGB16	Gudja
EC 3.4.21.88	SOS-response repressor and protease LexA (EC 3.4.21.88)	Protein degradation	0.00460455	VoGB16	Gudja
EC 3.4.21.92	ATP-dependent Clp protease proteolytic subunit ClpP (EC 3.4.21.92)	Protein degradation	0.00460455	VoGB16	Gudja
EC 3.4.25.2	ATP-dependent protease subunit HslV (EC 3.4.25.2)	Protein degradation	0.00460455	VoGB16	Gudja
EC 3.5.1.18	N-succinyl-L,L-diaminopimelate desuccinylase (EC 3.5.1.18)	Amino Acids synthesis	0.00460455	VoGB16	Gudja
EC 3.5.1.87	N-carbamoyl-L-amino acid hydrolase (EC 3.5.1.87)	Amino Acids synthesis	0.00460455	VoGB16	Gudja
EC 3.5.4.10	IMP cyclohydrolase (EC 3.5.4.10) / Phosphoribosylaminoimidazolecarboxamide formyltransferase (EC 2.1.2.3)	Amino Acids synthesis	0.00460455	VoGB16	Gudja
EC 3.5.4.26	Diaminohydroxyphosphoribosylaminopyrimidine deaminase (EC 3.5.4.26) / 5-amino-6-(5-phosphoribosylamino)uracil reductase (EC 1.1.1.193)	Amino Acids synthesis	0.00460455	VoGB16	Gudja
EC 4.1.1.20	Diaminopimelate decarboxylase (EC 4.1.1.20)	Amino Acids synthesis	0.00460455	VoGB16	Gudja
EC 4.1.1.86	L-2,4-diaminobutyrate decarboxylase (EC 4.1.1.86)	Amino Acids synthesis	0.00460455	VoGB16	Gudja
EC 4.1.3.38	Aminodeoxychorismate lyase (EC 4.1.3.38)	Amino Acids synthesis	0.00460455	VoGB16	Gudja
EC 4.6.1.17	Cyclic pyranopterin monophosphate synthase (EC 4.6.1.17)	Monosaccharides	0.00460455	VoGB16	Gudja
EC 5.1.1.7	Diaminopimelate epimerase (EC 5.1.1.7)	Amino Acids synthesis	0.00460455	VoGB16	Gudja
EC 5.3.1.16	Phosphoribosylformimino-5-aminoimidazole carboxamide ribotide isomerase (EC 5.3.1.16)	Amino Acids synthesis	0.00460455	VoGB16	Gudja
EC 5.4.3.2	Lysine 2,3-aminomutase (EC 5.4.3.2)	Amino Acids synthesis	0.00460455	VoGB16	Gudja
EC 5.4.3.8	Glutamate-1-semialdehyde 2,1-aminomutase (EC 5.4.3.8)	Amino Acids synthesis	0.00460455	VoGB16	Gudja
EC 5.4.99.18	N5-carboxyaminoimidazole ribonucleotide mutase (EC 5.4.99.18)	Amino Acids synthesis	0.00460455	VoGB16	Gudja
EC 6.2.1.3	Long-chain-fatty-acid--CoA ligase (EC 6.2.1.3)	Fatty Acid Biosynthesis	0.00460455	VoGB16	Gudja
EC 6.3.2.13	UDP-N-acetylmuramoyl-dipeptide--2,6-diaminopimelate ligase (EC 6.3.2.13)	Amino Acids synthesis	0.00460455	VoGB16	Gudja
EC 6.3.2.6	Phosphoribosylaminoimidazole-succinocarboxamide synthase (EC 6.3.2.6)	Amino Acids synthesis	0.00460455	VoGB16	Gudja
EC 6.3.4.18	N5-carboxyaminoimidazole ribonucleotide synthase (EC 6.3.4.18)	Amino Acids synthesis	0.00460455	VoGB16	Gudja
EC 1.1.1.193	Diaminohydroxyphosphoribosylaminopyrimidine deaminase (EC 3.5.4.26) / 5-amino-6-(5-phosphoribosylamino)uracil reductase (EC 1.1.1.193)	Amino Acids synthesis	0.000527273	VoGB17	Gudja
EC 1.1.1.205	Inosine-5'-monophosphate dehydrogenase (EC 1.1.1.205) / CBS domain	Monosaccharides	0.000527273	VoGB17	Gudja
EC 1.14.13.59	Siderophore [Alcaligin-like] biosynthetic enzyme (EC 1.14.13.59) @ Siderophore biosynthesis protein, monooxygenase	Monosaccharides	0.000527273	VoGB17	Gudja
EC 1.14.14.5	FMNH2-dependent alkanesulfonate monooxygenase (EC 1.14.14.5)	Monosaccharides	0.000527273	VoGB17	Gudja
EC 1.2.1.19	4-aminobutyraldehyde dehydrogenase (EC 1.2.1.19)	Amino Acids synthesis	0.000527273	VoGB17	Gudja
EC 1.4.99.6	D-amino acid dehydrogenase (EC 1.4.99.6)	Amino Acids synthesis	0.000527273	VoGB17	Gudja
EC 2.1.1.61	tRNA (5-methylaminomethyl-2-thiouridylate)-methyltransferase (EC 2.1.1.61) / FAD-dependent cmnm(5)s(2)U34 oxidoreductase	Amino Acids synthesis	0.000527273	VoGB17	Gudja
EC 2.1.1.79	Cyclopropane-fatty-acyl-phospholipid synthase (EC 2.1.1.79)	Fatty Acid Biosynthesis	0.000527273	VoGB17	Gudja
EC 2.1.2.10	Aminomethyltransferase (glycine cleavage system T protein) (EC 2.1.2.10)	Amino Acids synthesis	0.000527273	VoGB17	Gudja
EC 2.1.2.3	IMP cyclohydrolase (EC 3.5.4.10) / Phosphoribosylaminoimidazolecarboxamide formyltransferase (EC 2.1.2.3)	Amino Acids synthesis	0.000527273	VoGB17	Gudja
EC 2.3.1.47	8-amino-7-oxononanoate synthase (EC 2.3.1.47)	Amino Acids synthesis	0.000527273	VoGB17	Gudja
EC 2.4.1.180	Lipopolysaccharide N-acetylmannosaminouronosyltransferase (EC 2.4.1.180)	Amino Acids synthesis	0.000527273	VoGB17	Gudja
EC 2.6.1.1	Aspartate aminotransferase (EC 2.6.1.1)	Amino Acids synthesis	0.000527273	VoGB17	Gudja
EC 2.6.1.1	Transcriptional regulator, GntR family domain / Aspartate aminotransferase (EC 2.6.1.1)	Amino Acids synthesis	0.000527273	VoGB17	Gudja
EC 2.6.1.11	N-acetylornithine aminotransferase (EC 2.6.1.11) @ N-succinyl-L,L-diaminopimelate aminotransferase (EC 2.6.1.17)	Amino Acids synthesis	0.000527273	VoGB17	Gudja
EC 2.6.1.16	Glutamine--fructose-6-phosphate aminotransferase [isomerizing] (EC 2.6.1.16)	Amino Acids synthesis	0.000527273	VoGB17	Gudja
EC 2.6.1.17	N-acetylornithine aminotransferase (EC 2.6.1.11) @ N-succinyl-L,L-diaminopimelate aminotransferase (EC 2.6.1.17)	Amino Acids synthesis	0.000527273	VoGB17	Gudja
EC 2.6.1.19	Gamma-aminobutyrate:alpha-ketoglutarate aminotransferase (EC 2.6.1.19)	Amino Acids synthesis	0.000527273	VoGB17	Gudja
EC 2.6.1.42	Branched-chain amino acid aminotransferase (EC 2.6.1.42)	Amino Acids synthesis	0.000527273	VoGB17	Gudja
EC 2.6.1.44	Serine--pyruvate aminotransferase (EC 2.6.1.51) / L-alanine:glyoxylate aminotransferase (EC 2.6.1.44)	Amino Acids synthesis	0.000527273	VoGB17	Gudja
EC 2.6.1.51	Serine--pyruvate aminotransferase (EC 2.6.1.51) / L-alanine:glyoxylate aminotransferase (EC 2.6.1.44)	Amino Acids synthesis	0.000527273	VoGB17	Gudja
EC 2.6.1.52	Phosphoserine aminotransferase (EC 2.6.1.52)	Amino Acids synthesis	0.000527273	VoGB17	Gudja
EC 2.6.1.57	Biosynthetic Aromatic amino acid aminotransferase alpha (EC 2.6.1.57)	Amino Acids synthesis	0.000527273	VoGB17	Gudja
EC 2.6.1.59	dTDP-4-amino-4,6-dideoxygalactose transaminase (EC 2.6.1.59)	Amino Acids synthesis	0.000527273	VoGB17	Gudja
EC 2.6.1.62	Adenosylmethionine-8-amino-7-oxononanoate aminotransferase (EC 2.6.1.62)	Amino Acids synthesis	0.000527273	VoGB17	Gudja
EC 2.6.1.76	Diaminobutyrate--2-oxoglutarate aminotransferase (EC 2.6.1.76)	Amino Acids synthesis	0.000527273	VoGB17	Gudja
EC 2.6.1.82	Putrescine aminotransferase (EC 2.6.1.82)	Amino Acids synthesis	0.000527273	VoGB17	Gudja
EC 2.6.1.85	Para-aminobenzoate synthase, amidotransferase component (EC 2.6.1.85)	Amino Acids synthesis	0.000527273	VoGB17	Gudja
EC 2.6.1.85	Para-aminobenzoate synthase, aminase component (EC 2.6.1.85)	Amino Acids synthesis	0.000527273	VoGB17	Gudja
EC 2.6.1.9	Histidinol-phosphate aminotransferase (EC 2.6.1.9)	Amino Acids synthesis	0.000527273	VoGB17	Gudja
EC 2.7.13.3	Nitrogen regulation protein NtrB (EC 2.7.13.3)	Nitrogen Metabolism	0.000527273	VoGB17	Gudja
EC 2.7.4.16	Thiamine-monophosphate kinase (EC 2.7.4.16)	Monosaccharides	0.000527273	VoGB17	Gudja
EC 2.7.6.3	2-amino-4-hydroxy-6-hydroxymethyldihydropteridine pyrophosphokinase (EC 2.7.6.3)	Amino Acids synthesis	0.000527273	VoGB17	Gudja
EC 3.1.1.96	D-aminoacyl-tRNA deacylase (EC 3.1.1.96)	Amino Acids synthesis	0.000527273	VoGB17	Gudja
EC 3.1.3.23	Sugar phosphatase YidA (EC 3.1.3.23)	Monosaccharides	0.000527273	VoGB17	Gudja
EC 3.1.3.25	Inositol-1-monophosphatase (EC 3.1.3.25)	Monosaccharides	0.000527273	VoGB17	Gudja
EC 3.2.2.10	Pyrimidine/purine nucleotide 5'-monophosphate nucleosidase PpnN (EC 3.2.2.4) (EC 3.2.2.10)	Monosaccharides	0.000527273	VoGB17	Gudja
EC 3.2.2.4	Pyrimidine/purine nucleotide 5'-monophosphate nucleosidase PpnN (EC 3.2.2.4) (EC 3.2.2.10)	Monosaccharides	0.000527273	VoGB17	Gudja
EC 3.4.11.1	Cytosol aminopeptidase PepA (EC 3.4.11.1)	Amino Acids synthesis	0.000527273	VoGB17	Gudja
EC 3.4.11.18	Methionine aminopeptidase (EC 3.4.11.18)	Amino Acids synthesis	0.000527273	VoGB17	Gudja
EC 3.4.11.2	Membrane alanine aminopeptidase N (EC 3.4.11.2)	Amino Acids synthesis	0.000527273	VoGB17	Gudja
EC 3.4.11.9	Xaa-Pro aminopeptidase (EC 3.4.11.9)	Amino Acids synthesis	0.000527273	VoGB17	Gudja
EC 3.4.21.102	Tail-specific protease precursor (EC 3.4.21.102)	Protein degradation	0.000527273	VoGB17	Gudja
EC 3.4.21.105	Rhomboid protease GlpG (EC 3.4.21.105)	Protein degradation	0.000527273	VoGB17	Gudja
EC 3.4.21.53	ATP-dependent protease La (EC 3.4.21.53) Type I	Protein degradation	0.000527273	VoGB17	Gudja
EC 3.4.21.83	Protease II (EC 3.4.21.83)	Protein degradation	0.000527273	VoGB17	Gudja
EC 3.4.21.88	SOS-response repressor and protease LexA (EC 3.4.21.88)	Protein degradation	0.000527273	VoGB17	Gudja
EC 3.4.21.92	ATP-dependent Clp protease proteolytic subunit ClpP (EC 3.4.21.92)	Protein degradation	0.000527273	VoGB17	Gudja
EC 3.4.25.2	ATP-dependent protease subunit HslV (EC 3.4.25.2)	Protein degradation	0.000527273	VoGB17	Gudja
EC 3.5.1.18	N-succinyl-L,L-diaminopimelate desuccinylase (EC 3.5.1.18)	Amino Acids synthesis	0.000527273	VoGB17	Gudja
EC 3.5.1.87	N-carbamoyl-L-amino acid hydrolase (EC 3.5.1.87)	Amino Acids synthesis	0.000527273	VoGB17	Gudja
EC 3.5.4.10	IMP cyclohydrolase (EC 3.5.4.10) / Phosphoribosylaminoimidazolecarboxamide formyltransferase (EC 2.1.2.3)	Amino Acids synthesis	0.000527273	VoGB17	Gudja
EC 3.5.4.26	Diaminohydroxyphosphoribosylaminopyrimidine deaminase (EC 3.5.4.26) / 5-amino-6-(5-phosphoribosylamino)uracil reductase (EC 1.1.1.193)	Amino Acids synthesis	0.000527273	VoGB17	Gudja
EC 4.1.1.20	Diaminopimelate decarboxylase (EC 4.1.1.20)	Amino Acids synthesis	0.000527273	VoGB17	Gudja
EC 4.1.1.86	L-2,4-diaminobutyrate decarboxylase (EC 4.1.1.86)	Amino Acids synthesis	0.000527273	VoGB17	Gudja
EC 4.1.3.38	Aminodeoxychorismate lyase (EC 4.1.3.38)	Amino Acids synthesis	0.000527273	VoGB17	Gudja
EC 4.6.1.17	Cyclic pyranopterin monophosphate synthase (EC 4.6.1.17)	Monosaccharides	0.000527273	VoGB17	Gudja
EC 5.1.1.7	Diaminopimelate epimerase (EC 5.1.1.7)	Amino Acids synthesis	0.000527273	VoGB17	Gudja
EC 5.3.1.16	Phosphoribosylformimino-5-aminoimidazole carboxamide ribotide isomerase (EC 5.3.1.16)	Amino Acids synthesis	0.000527273	VoGB17	Gudja
EC 5.4.3.2	Lysine 2,3-aminomutase (EC 5.4.3.2)	Amino Acids synthesis	0.000527273	VoGB17	Gudja
EC 5.4.3.8	Glutamate-1-semialdehyde 2,1-aminomutase (EC 5.4.3.8)	Amino Acids synthesis	0.000527273	VoGB17	Gudja
EC 5.4.99.18	N5-carboxyaminoimidazole ribonucleotide mutase (EC 5.4.99.18)	Amino Acids synthesis	0.000527273	VoGB17	Gudja
EC 6.2.1.3	Long-chain-fatty-acid--CoA ligase (EC 6.2.1.3)	Fatty Acid Biosynthesis	0.000527273	VoGB17	Gudja
EC 6.3.2.13	UDP-N-acetylmuramoyl-dipeptide--2,6-diaminopimelate ligase (EC 6.3.2.13)	Amino Acids synthesis	0.000527273	VoGB17	Gudja
EC 6.3.2.6	Phosphoribosylaminoimidazole-succinocarboxamide synthase (EC 6.3.2.6)	Amino Acids synthesis	0.000527273	VoGB17	Gudja
EC 6.3.4.18	N5-carboxyaminoimidazole ribonucleotide synthase (EC 6.3.4.18)	Amino Acids synthesis	0.000527273	VoGB17	Gudja
EC 1.1.1.193	Diaminohydroxyphosphoribosylaminopyrimidine deaminase (EC 3.5.4.26) / 5-amino-6-(5-phosphoribosylamino)uracil reductase (EC 1.1.1.193)	Amino Acids synthesis	0.0305742	VoGB18	Gudja
EC 1.1.1.205	Inosine-5'-monophosphate dehydrogenase (EC 1.1.1.205) / CBS domain	Monosaccharides	0.0305742	VoGB18	Gudja
EC 1.14.13.59	Siderophore [Alcaligin-like] biosynthetic enzyme (EC 1.14.13.59) @ Siderophore biosynthesis protein, monooxygenase	Monosaccharides	0.0305742	VoGB18	Gudja
EC 1.14.14.5	FMNH2-dependent alkanesulfonate monooxygenase (EC 1.14.14.5)	Monosaccharides	0.0305742	VoGB18	Gudja
EC 1.2.1.19	4-aminobutyraldehyde dehydrogenase (EC 1.2.1.19)	Amino Acids synthesis	0.0305742	VoGB18	Gudja
EC 1.4.99.6	D-amino acid dehydrogenase (EC 1.4.99.6)	Amino Acids synthesis	0.0305742	VoGB18	Gudja
EC 2.1.1.61	tRNA (5-methylaminomethyl-2-thiouridylate)-methyltransferase (EC 2.1.1.61) / FAD-dependent cmnm(5)s(2)U34 oxidoreductase	Amino Acids synthesis	0.0305742	VoGB18	Gudja
EC 2.1.1.79	Cyclopropane-fatty-acyl-phospholipid synthase (EC 2.1.1.79)	Fatty Acid Biosynthesis	0.0305742	VoGB18	Gudja
EC 2.1.2.10	Aminomethyltransferase (glycine cleavage system T protein) (EC 2.1.2.10)	Amino Acids synthesis	0.0305742	VoGB18	Gudja
EC 2.1.2.3	IMP cyclohydrolase (EC 3.5.4.10) / Phosphoribosylaminoimidazolecarboxamide formyltransferase (EC 2.1.2.3)	Amino Acids synthesis	0.0305742	VoGB18	Gudja
EC 2.3.1.47	8-amino-7-oxononanoate synthase (EC 2.3.1.47)	Amino Acids synthesis	0.0305742	VoGB18	Gudja
EC 2.4.1.180	Lipopolysaccharide N-acetylmannosaminouronosyltransferase (EC 2.4.1.180)	Amino Acids synthesis	0.0305742	VoGB18	Gudja
EC 2.6.1.1	Aspartate aminotransferase (EC 2.6.1.1)	Amino Acids synthesis	0.0305742	VoGB18	Gudja
EC 2.6.1.1	Transcriptional regulator, GntR family domain / Aspartate aminotransferase (EC 2.6.1.1)	Amino Acids synthesis	0.0305742	VoGB18	Gudja
EC 2.6.1.11	N-acetylornithine aminotransferase (EC 2.6.1.11) @ N-succinyl-L,L-diaminopimelate aminotransferase (EC 2.6.1.17)	Amino Acids synthesis	0.0305742	VoGB18	Gudja
EC 2.6.1.16	Glutamine--fructose-6-phosphate aminotransferase [isomerizing] (EC 2.6.1.16)	Amino Acids synthesis	0.0305742	VoGB18	Gudja
EC 2.6.1.17	N-acetylornithine aminotransferase (EC 2.6.1.11) @ N-succinyl-L,L-diaminopimelate aminotransferase (EC 2.6.1.17)	Amino Acids synthesis	0.0305742	VoGB18	Gudja
EC 2.6.1.19	Gamma-aminobutyrate:alpha-ketoglutarate aminotransferase (EC 2.6.1.19)	Amino Acids synthesis	0.0305742	VoGB18	Gudja
EC 2.6.1.42	Branched-chain amino acid aminotransferase (EC 2.6.1.42)	Amino Acids synthesis	0.0305742	VoGB18	Gudja
EC 2.6.1.44	Serine--pyruvate aminotransferase (EC 2.6.1.51) / L-alanine:glyoxylate aminotransferase (EC 2.6.1.44)	Amino Acids synthesis	0.0305742	VoGB18	Gudja
EC 2.6.1.51	Serine--pyruvate aminotransferase (EC 2.6.1.51) / L-alanine:glyoxylate aminotransferase (EC 2.6.1.44)	Amino Acids synthesis	0.0305742	VoGB18	Gudja
EC 2.6.1.52	Phosphoserine aminotransferase (EC 2.6.1.52)	Amino Acids synthesis	0.0305742	VoGB18	Gudja
EC 2.6.1.57	Biosynthetic Aromatic amino acid aminotransferase alpha (EC 2.6.1.57)	Amino Acids synthesis	0.0305742	VoGB18	Gudja
EC 2.6.1.59	dTDP-4-amino-4,6-dideoxygalactose transaminase (EC 2.6.1.59)	Amino Acids synthesis	0.0305742	VoGB18	Gudja
EC 2.6.1.62	Adenosylmethionine-8-amino-7-oxononanoate aminotransferase (EC 2.6.1.62)	Amino Acids synthesis	0.0305742	VoGB18	Gudja
EC 2.6.1.76	Diaminobutyrate--2-oxoglutarate aminotransferase (EC 2.6.1.76)	Amino Acids synthesis	0.0305742	VoGB18	Gudja
EC 2.6.1.82	Putrescine aminotransferase (EC 2.6.1.82)	Amino Acids synthesis	0.0305742	VoGB18	Gudja
EC 2.6.1.85	Para-aminobenzoate synthase, amidotransferase component (EC 2.6.1.85)	Amino Acids synthesis	0.0305742	VoGB18	Gudja
EC 2.6.1.85	Para-aminobenzoate synthase, aminase component (EC 2.6.1.85)	Amino Acids synthesis	0.0305742	VoGB18	Gudja
EC 2.6.1.9	Histidinol-phosphate aminotransferase (EC 2.6.1.9)	Amino Acids synthesis	0.0305742	VoGB18	Gudja
EC 2.7.13.3	Nitrogen regulation protein NtrB (EC 2.7.13.3)	Nitrogen Metabolism	0.0305742	VoGB18	Gudja
EC 2.7.4.16	Thiamine-monophosphate kinase (EC 2.7.4.16)	Monosaccharides	0.0305742	VoGB18	Gudja
EC 2.7.6.3	2-amino-4-hydroxy-6-hydroxymethyldihydropteridine pyrophosphokinase (EC 2.7.6.3)	Amino Acids synthesis	0.0305742	VoGB18	Gudja
EC 3.1.1.96	D-aminoacyl-tRNA deacylase (EC 3.1.1.96)	Amino Acids synthesis	0.0305742	VoGB18	Gudja
EC 3.1.3.23	Sugar phosphatase YidA (EC 3.1.3.23)	Monosaccharides	0.0305742	VoGB18	Gudja
EC 3.1.3.25	Inositol-1-monophosphatase (EC 3.1.3.25)	Monosaccharides	0.0305742	VoGB18	Gudja
EC 3.2.2.10	Pyrimidine/purine nucleotide 5'-monophosphate nucleosidase PpnN (EC 3.2.2.4) (EC 3.2.2.10)	Monosaccharides	0.0305742	VoGB18	Gudja
EC 3.2.2.4	Pyrimidine/purine nucleotide 5'-monophosphate nucleosidase PpnN (EC 3.2.2.4) (EC 3.2.2.10)	Monosaccharides	0.0305742	VoGB18	Gudja
EC 3.4.11.1	Cytosol aminopeptidase PepA (EC 3.4.11.1)	Amino Acids synthesis	0.0305742	VoGB18	Gudja
EC 3.4.11.18	Methionine aminopeptidase (EC 3.4.11.18)	Amino Acids synthesis	0.0305742	VoGB18	Gudja
EC 3.4.11.2	Membrane alanine aminopeptidase N (EC 3.4.11.2)	Amino Acids synthesis	0.0305742	VoGB18	Gudja
EC 3.4.11.9	Xaa-Pro aminopeptidase (EC 3.4.11.9)	Amino Acids synthesis	0.0305742	VoGB18	Gudja
EC 3.4.21.102	Tail-specific protease precursor (EC 3.4.21.102)	Protein degradation	0.0305742	VoGB18	Gudja
EC 3.4.21.105	Rhomboid protease GlpG (EC 3.4.21.105)	Protein degradation	0.0305742	VoGB18	Gudja
EC 3.4.21.53	ATP-dependent protease La (EC 3.4.21.53) Type I	Protein degradation	0.0305742	VoGB18	Gudja
EC 3.4.21.83	Protease II (EC 3.4.21.83)	Protein degradation	0.0305742	VoGB18	Gudja
EC 3.4.21.88	SOS-response repressor and protease LexA (EC 3.4.21.88)	Protein degradation	0.0305742	VoGB18	Gudja
EC 3.4.21.92	ATP-dependent Clp protease proteolytic subunit ClpP (EC 3.4.21.92)	Protein degradation	0.0305742	VoGB18	Gudja
EC 3.4.25.2	ATP-dependent protease subunit HslV (EC 3.4.25.2)	Protein degradation	0.0305742	VoGB18	Gudja
EC 3.5.1.18	N-succinyl-L,L-diaminopimelate desuccinylase (EC 3.5.1.18)	Amino Acids synthesis	0.0305742	VoGB18	Gudja
EC 3.5.1.87	N-carbamoyl-L-amino acid hydrolase (EC 3.5.1.87)	Amino Acids synthesis	0.0305742	VoGB18	Gudja
EC 3.5.4.10	IMP cyclohydrolase (EC 3.5.4.10) / Phosphoribosylaminoimidazolecarboxamide formyltransferase (EC 2.1.2.3)	Amino Acids synthesis	0.0305742	VoGB18	Gudja
EC 3.5.4.26	Diaminohydroxyphosphoribosylaminopyrimidine deaminase (EC 3.5.4.26) / 5-amino-6-(5-phosphoribosylamino)uracil reductase (EC 1.1.1.193)	Amino Acids synthesis	0.0305742	VoGB18	Gudja
EC 4.1.1.20	Diaminopimelate decarboxylase (EC 4.1.1.20)	Amino Acids synthesis	0.0305742	VoGB18	Gudja
EC 4.1.1.86	L-2,4-diaminobutyrate decarboxylase (EC 4.1.1.86)	Amino Acids synthesis	0.0305742	VoGB18	Gudja
EC 4.1.3.38	Aminodeoxychorismate lyase (EC 4.1.3.38)	Amino Acids synthesis	0.0305742	VoGB18	Gudja
EC 4.6.1.17	Cyclic pyranopterin monophosphate synthase (EC 4.6.1.17)	Monosaccharides	0.0305742	VoGB18	Gudja
EC 5.1.1.7	Diaminopimelate epimerase (EC 5.1.1.7)	Amino Acids synthesis	0.0305742	VoGB18	Gudja
EC 5.3.1.16	Phosphoribosylformimino-5-aminoimidazole carboxamide ribotide isomerase (EC 5.3.1.16)	Amino Acids synthesis	0.0305742	VoGB18	Gudja
EC 5.4.3.2	Lysine 2,3-aminomutase (EC 5.4.3.2)	Amino Acids synthesis	0.0305742	VoGB18	Gudja
EC 5.4.3.8	Glutamate-1-semialdehyde 2,1-aminomutase (EC 5.4.3.8)	Amino Acids synthesis	0.0305742	VoGB18	Gudja
EC 5.4.99.18	N5-carboxyaminoimidazole ribonucleotide mutase (EC 5.4.99.18)	Amino Acids synthesis	0.0305742	VoGB18	Gudja
EC 6.2.1.3	Long-chain-fatty-acid--CoA ligase (EC 6.2.1.3)	Fatty Acid Biosynthesis	0.0305742	VoGB18	Gudja
EC 6.3.2.13	UDP-N-acetylmuramoyl-dipeptide--2,6-diaminopimelate ligase (EC 6.3.2.13)	Amino Acids synthesis	0.0305742	VoGB18	Gudja
EC 6.3.2.6	Phosphoribosylaminoimidazole-succinocarboxamide synthase (EC 6.3.2.6)	Amino Acids synthesis	0.0305742	VoGB18	Gudja
EC 6.3.4.18	N5-carboxyaminoimidazole ribonucleotide synthase (EC 6.3.4.18)	Amino Acids synthesis	0.0305742	VoGB18	Gudja
EC 1.1.1.193	Diaminohydroxyphosphoribosylaminopyrimidine deaminase (EC 3.5.4.26) / 5-amino-6-(5-phosphoribosylamino)uracil reductase (EC 1.1.1.193)	Amino Acids synthesis	0.507442	VoGB19	Gudja
EC 1.1.1.205	Inosine-5'-monophosphate dehydrogenase (EC 1.1.1.205) / CBS domain	Monosaccharides	0.507442	VoGB19	Gudja
EC 1.14.13.59	Siderophore [Alcaligin-like] biosynthetic enzyme (EC 1.14.13.59) @ Siderophore biosynthesis protein, monooxygenase	Monosaccharides	0.507442	VoGB19	Gudja
EC 1.14.14.5	FMNH2-dependent alkanesulfonate monooxygenase (EC 1.14.14.5)	Monosaccharides	0.507442	VoGB19	Gudja
EC 1.2.1.19	4-aminobutyraldehyde dehydrogenase (EC 1.2.1.19)	Amino Acids synthesis	0.507442	VoGB19	Gudja
EC 1.4.99.6	D-amino acid dehydrogenase (EC 1.4.99.6)	Amino Acids synthesis	0.507442	VoGB19	Gudja
EC 2.1.1.61	tRNA (5-methylaminomethyl-2-thiouridylate)-methyltransferase (EC 2.1.1.61) / FAD-dependent cmnm(5)s(2)U34 oxidoreductase	Amino Acids synthesis	0.507442	VoGB19	Gudja
EC 2.1.1.79	Cyclopropane-fatty-acyl-phospholipid synthase (EC 2.1.1.79)	Fatty Acid Biosynthesis	0.507442	VoGB19	Gudja
EC 2.1.2.10	Aminomethyltransferase (glycine cleavage system T protein) (EC 2.1.2.10)	Amino Acids synthesis	0.507442	VoGB19	Gudja
EC 2.1.2.3	IMP cyclohydrolase (EC 3.5.4.10) / Phosphoribosylaminoimidazolecarboxamide formyltransferase (EC 2.1.2.3)	Amino Acids synthesis	0.507442	VoGB19	Gudja
EC 2.3.1.47	8-amino-7-oxononanoate synthase (EC 2.3.1.47)	Amino Acids synthesis	0.507442	VoGB19	Gudja
EC 2.4.1.180	Lipopolysaccharide N-acetylmannosaminouronosyltransferase (EC 2.4.1.180)	Amino Acids synthesis	0.507442	VoGB19	Gudja
EC 2.6.1.1	Aspartate aminotransferase (EC 2.6.1.1)	Amino Acids synthesis	0.507442	VoGB19	Gudja
EC 2.6.1.1	Transcriptional regulator, GntR family domain / Aspartate aminotransferase (EC 2.6.1.1)	Amino Acids synthesis	0.507442	VoGB19	Gudja
EC 2.6.1.11	N-acetylornithine aminotransferase (EC 2.6.1.11) @ N-succinyl-L,L-diaminopimelate aminotransferase (EC 2.6.1.17)	Amino Acids synthesis	0.507442	VoGB19	Gudja
EC 2.6.1.16	Glutamine--fructose-6-phosphate aminotransferase [isomerizing] (EC 2.6.1.16)	Amino Acids synthesis	0.507442	VoGB19	Gudja
EC 2.6.1.17	N-acetylornithine aminotransferase (EC 2.6.1.11) @ N-succinyl-L,L-diaminopimelate aminotransferase (EC 2.6.1.17)	Amino Acids synthesis	0.507442	VoGB19	Gudja
EC 2.6.1.19	Gamma-aminobutyrate:alpha-ketoglutarate aminotransferase (EC 2.6.1.19)	Amino Acids synthesis	0.507442	VoGB19	Gudja
EC 2.6.1.42	Branched-chain amino acid aminotransferase (EC 2.6.1.42)	Amino Acids synthesis	0.507442	VoGB19	Gudja
EC 2.6.1.44	Serine--pyruvate aminotransferase (EC 2.6.1.51) / L-alanine:glyoxylate aminotransferase (EC 2.6.1.44)	Amino Acids synthesis	0.507442	VoGB19	Gudja
EC 2.6.1.51	Serine--pyruvate aminotransferase (EC 2.6.1.51) / L-alanine:glyoxylate aminotransferase (EC 2.6.1.44)	Amino Acids synthesis	0.507442	VoGB19	Gudja
EC 2.6.1.52	Phosphoserine aminotransferase (EC 2.6.1.52)	Amino Acids synthesis	0.507442	VoGB19	Gudja
EC 2.6.1.57	Biosynthetic Aromatic amino acid aminotransferase alpha (EC 2.6.1.57)	Amino Acids synthesis	0.507442	VoGB19	Gudja
EC 2.6.1.59	dTDP-4-amino-4,6-dideoxygalactose transaminase (EC 2.6.1.59)	Amino Acids synthesis	0.507442	VoGB19	Gudja
EC 2.6.1.62	Adenosylmethionine-8-amino-7-oxononanoate aminotransferase (EC 2.6.1.62)	Amino Acids synthesis	0.507442	VoGB19	Gudja
EC 2.6.1.76	Diaminobutyrate--2-oxoglutarate aminotransferase (EC 2.6.1.76)	Amino Acids synthesis	0.507442	VoGB19	Gudja
EC 2.6.1.82	Putrescine aminotransferase (EC 2.6.1.82)	Amino Acids synthesis	0.507442	VoGB19	Gudja
EC 2.6.1.85	Para-aminobenzoate synthase, amidotransferase component (EC 2.6.1.85)	Amino Acids synthesis	0.507442	VoGB19	Gudja
EC 2.6.1.85	Para-aminobenzoate synthase, aminase component (EC 2.6.1.85)	Amino Acids synthesis	0.507442	VoGB19	Gudja
EC 2.6.1.9	Histidinol-phosphate aminotransferase (EC 2.6.1.9)	Amino Acids synthesis	0.507442	VoGB19	Gudja
EC 2.7.13.3	Nitrogen regulation protein NtrB (EC 2.7.13.3)	Nitrogen Metabolism	0.507442	VoGB19	Gudja
EC 2.7.4.16	Thiamine-monophosphate kinase (EC 2.7.4.16)	Monosaccharides	0.507442	VoGB19	Gudja
EC 2.7.6.3	2-amino-4-hydroxy-6-hydroxymethyldihydropteridine pyrophosphokinase (EC 2.7.6.3)	Amino Acids synthesis	0.507442	VoGB19	Gudja
EC 3.1.1.96	D-aminoacyl-tRNA deacylase (EC 3.1.1.96)	Amino Acids synthesis	0.507442	VoGB19	Gudja
EC 3.1.3.23	Sugar phosphatase YidA (EC 3.1.3.23)	Monosaccharides	0.507442	VoGB19	Gudja
EC 3.1.3.25	Inositol-1-monophosphatase (EC 3.1.3.25)	Monosaccharides	0.507442	VoGB19	Gudja
EC 3.2.2.10	Pyrimidine/purine nucleotide 5'-monophosphate nucleosidase PpnN (EC 3.2.2.4) (EC 3.2.2.10)	Monosaccharides	0.507442	VoGB19	Gudja
EC 3.2.2.4	Pyrimidine/purine nucleotide 5'-monophosphate nucleosidase PpnN (EC 3.2.2.4) (EC 3.2.2.10)	Monosaccharides	0.507442	VoGB19	Gudja
EC 3.4.11.1	Cytosol aminopeptidase PepA (EC 3.4.11.1)	Amino Acids synthesis	0.507442	VoGB19	Gudja
EC 3.4.11.18	Methionine aminopeptidase (EC 3.4.11.18)	Amino Acids synthesis	0.507442	VoGB19	Gudja
EC 3.4.11.2	Membrane alanine aminopeptidase N (EC 3.4.11.2)	Amino Acids synthesis	0.507442	VoGB19	Gudja
EC 3.4.11.9	Xaa-Pro aminopeptidase (EC 3.4.11.9)	Amino Acids synthesis	0.507442	VoGB19	Gudja
EC 3.4.21.102	Tail-specific protease precursor (EC 3.4.21.102)	Protein degradation	0.507442	VoGB19	Gudja
EC 3.4.21.105	Rhomboid protease GlpG (EC 3.4.21.105)	Protein degradation	0.507442	VoGB19	Gudja
EC 3.4.21.53	ATP-dependent protease La (EC 3.4.21.53) Type I	Protein degradation	0.507442	VoGB19	Gudja
EC 3.4.21.83	Protease II (EC 3.4.21.83)	Protein degradation	0.507442	VoGB19	Gudja
EC 3.4.21.88	SOS-response repressor and protease LexA (EC 3.4.21.88)	Protein degradation	0.507442	VoGB19	Gudja
EC 3.4.21.92	ATP-dependent Clp protease proteolytic subunit ClpP (EC 3.4.21.92)	Protein degradation	0.507442	VoGB19	Gudja
EC 3.4.25.2	ATP-dependent protease subunit HslV (EC 3.4.25.2)	Protein degradation	0.507442	VoGB19	Gudja
EC 3.5.1.18	N-succinyl-L,L-diaminopimelate desuccinylase (EC 3.5.1.18)	Amino Acids synthesis	0.507442	VoGB19	Gudja
EC 3.5.1.87	N-carbamoyl-L-amino acid hydrolase (EC 3.5.1.87)	Amino Acids synthesis	0.507442	VoGB19	Gudja
EC 3.5.4.10	IMP cyclohydrolase (EC 3.5.4.10) / Phosphoribosylaminoimidazolecarboxamide formyltransferase (EC 2.1.2.3)	Amino Acids synthesis	0.507442	VoGB19	Gudja
EC 3.5.4.26	Diaminohydroxyphosphoribosylaminopyrimidine deaminase (EC 3.5.4.26) / 5-amino-6-(5-phosphoribosylamino)uracil reductase (EC 1.1.1.193)	Amino Acids synthesis	0.507442	VoGB19	Gudja
EC 4.1.1.20	Diaminopimelate decarboxylase (EC 4.1.1.20)	Amino Acids synthesis	0.507442	VoGB19	Gudja
EC 4.1.1.86	L-2,4-diaminobutyrate decarboxylase (EC 4.1.1.86)	Amino Acids synthesis	0.507442	VoGB19	Gudja
EC 4.1.3.38	Aminodeoxychorismate lyase (EC 4.1.3.38)	Amino Acids synthesis	0.507442	VoGB19	Gudja
EC 4.6.1.17	Cyclic pyranopterin monophosphate synthase (EC 4.6.1.17)	Monosaccharides	0.507442	VoGB19	Gudja
EC 5.1.1.7	Diaminopimelate epimerase (EC 5.1.1.7)	Amino Acids synthesis	0.507442	VoGB19	Gudja
EC 5.3.1.16	Phosphoribosylformimino-5-aminoimidazole carboxamide ribotide isomerase (EC 5.3.1.16)	Amino Acids synthesis	0.507442	VoGB19	Gudja
EC 5.4.3.2	Lysine 2,3-aminomutase (EC 5.4.3.2)	Amino Acids synthesis	0.507442	VoGB19	Gudja
EC 5.4.3.8	Glutamate-1-semialdehyde 2,1-aminomutase (EC 5.4.3.8)	Amino Acids synthesis	0.507442	VoGB19	Gudja
EC 5.4.99.18	N5-carboxyaminoimidazole ribonucleotide mutase (EC 5.4.99.18)	Amino Acids synthesis	0.507442	VoGB19	Gudja
EC 6.2.1.3	Long-chain-fatty-acid--CoA ligase (EC 6.2.1.3)	Fatty Acid Biosynthesis	0.507442	VoGB19	Gudja
EC 6.3.2.13	UDP-N-acetylmuramoyl-dipeptide--2,6-diaminopimelate ligase (EC 6.3.2.13)	Amino Acids synthesis	0.507442	VoGB19	Gudja
EC 6.3.2.6	Phosphoribosylaminoimidazole-succinocarboxamide synthase (EC 6.3.2.6)	Amino Acids synthesis	0.507442	VoGB19	Gudja
EC 6.3.4.18	N5-carboxyaminoimidazole ribonucleotide synthase (EC 6.3.4.18)	Amino Acids synthesis	0.507442	VoGB19	Gudja
EC 1.1.1.193	Diaminohydroxyphosphoribosylaminopyrimidine deaminase (EC 3.5.4.26) / 5-amino-6-(5-phosphoribosylamino)uracil reductase (EC 1.1.1.193)	Amino Acids synthesis	0.0554652	VoGB2	Gudja
EC 1.1.1.205	Inosine-5'-monophosphate dehydrogenase (EC 1.1.1.205) / CBS domain	Monosaccharides	0.0554652	VoGB2	Gudja
EC 1.14.13.59	Siderophore [Alcaligin-like] biosynthetic enzyme (EC 1.14.13.59) @ Siderophore biosynthesis protein, monooxygenase	Monosaccharides	0.0554652	VoGB2	Gudja
EC 1.14.14.5	FMNH2-dependent alkanesulfonate monooxygenase (EC 1.14.14.5)	Monosaccharides	0.0554652	VoGB2	Gudja
EC 1.2.1.19	4-aminobutyraldehyde dehydrogenase (EC 1.2.1.19)	Amino Acids synthesis	0.0554652	VoGB2	Gudja
EC 1.4.99.6	D-amino acid dehydrogenase (EC 1.4.99.6)	Amino Acids synthesis	0.0554652	VoGB2	Gudja
EC 2.1.1.61	tRNA (5-methylaminomethyl-2-thiouridylate)-methyltransferase (EC 2.1.1.61) / FAD-dependent cmnm(5)s(2)U34 oxidoreductase	Amino Acids synthesis	0.0554652	VoGB2	Gudja
EC 2.1.1.79	Cyclopropane-fatty-acyl-phospholipid synthase (EC 2.1.1.79)	Fatty Acid Biosynthesis	0.0554652	VoGB2	Gudja
EC 2.1.2.10	Aminomethyltransferase (glycine cleavage system T protein) (EC 2.1.2.10)	Amino Acids synthesis	0.0554652	VoGB2	Gudja
EC 2.1.2.3	IMP cyclohydrolase (EC 3.5.4.10) / Phosphoribosylaminoimidazolecarboxamide formyltransferase (EC 2.1.2.3)	Amino Acids synthesis	0.0554652	VoGB2	Gudja
EC 2.3.1.47	8-amino-7-oxononanoate synthase (EC 2.3.1.47)	Amino Acids synthesis	0.0554652	VoGB2	Gudja
EC 2.4.1.180	Lipopolysaccharide N-acetylmannosaminouronosyltransferase (EC 2.4.1.180)	Amino Acids synthesis	0.0554652	VoGB2	Gudja
EC 2.6.1.1	Aspartate aminotransferase (EC 2.6.1.1)	Amino Acids synthesis	0.0554652	VoGB2	Gudja
EC 2.6.1.1	Transcriptional regulator, GntR family domain / Aspartate aminotransferase (EC 2.6.1.1)	Amino Acids synthesis	0.0554652	VoGB2	Gudja
EC 2.6.1.11	N-acetylornithine aminotransferase (EC 2.6.1.11) @ N-succinyl-L,L-diaminopimelate aminotransferase (EC 2.6.1.17)	Amino Acids synthesis	0.0554652	VoGB2	Gudja
EC 2.6.1.16	Glutamine--fructose-6-phosphate aminotransferase [isomerizing] (EC 2.6.1.16)	Amino Acids synthesis	0.0554652	VoGB2	Gudja
EC 2.6.1.17	N-acetylornithine aminotransferase (EC 2.6.1.11) @ N-succinyl-L,L-diaminopimelate aminotransferase (EC 2.6.1.17)	Amino Acids synthesis	0.0554652	VoGB2	Gudja
EC 2.6.1.19	Gamma-aminobutyrate:alpha-ketoglutarate aminotransferase (EC 2.6.1.19)	Amino Acids synthesis	0.0554652	VoGB2	Gudja
EC 2.6.1.42	Branched-chain amino acid aminotransferase (EC 2.6.1.42)	Amino Acids synthesis	0.0554652	VoGB2	Gudja
EC 2.6.1.44	Serine--pyruvate aminotransferase (EC 2.6.1.51) / L-alanine:glyoxylate aminotransferase (EC 2.6.1.44)	Amino Acids synthesis	0.0554652	VoGB2	Gudja
EC 2.6.1.51	Serine--pyruvate aminotransferase (EC 2.6.1.51) / L-alanine:glyoxylate aminotransferase (EC 2.6.1.44)	Amino Acids synthesis	0.0554652	VoGB2	Gudja
EC 2.6.1.52	Phosphoserine aminotransferase (EC 2.6.1.52)	Amino Acids synthesis	0.0554652	VoGB2	Gudja
EC 2.6.1.57	Biosynthetic Aromatic amino acid aminotransferase alpha (EC 2.6.1.57)	Amino Acids synthesis	0.0554652	VoGB2	Gudja
EC 2.6.1.59	dTDP-4-amino-4,6-dideoxygalactose transaminase (EC 2.6.1.59)	Amino Acids synthesis	0.0554652	VoGB2	Gudja
EC 2.6.1.62	Adenosylmethionine-8-amino-7-oxononanoate aminotransferase (EC 2.6.1.62)	Amino Acids synthesis	0.0554652	VoGB2	Gudja
EC 2.6.1.76	Diaminobutyrate--2-oxoglutarate aminotransferase (EC 2.6.1.76)	Amino Acids synthesis	0.0554652	VoGB2	Gudja
EC 2.6.1.82	Putrescine aminotransferase (EC 2.6.1.82)	Amino Acids synthesis	0.0554652	VoGB2	Gudja
EC 2.6.1.85	Para-aminobenzoate synthase, amidotransferase component (EC 2.6.1.85)	Amino Acids synthesis	0.0554652	VoGB2	Gudja
EC 2.6.1.85	Para-aminobenzoate synthase, aminase component (EC 2.6.1.85)	Amino Acids synthesis	0.0554652	VoGB2	Gudja
EC 2.6.1.9	Histidinol-phosphate aminotransferase (EC 2.6.1.9)	Amino Acids synthesis	0.0554652	VoGB2	Gudja
EC 2.7.13.3	Nitrogen regulation protein NtrB (EC 2.7.13.3)	Nitrogen Metabolism	0.0554652	VoGB2	Gudja
EC 2.7.4.16	Thiamine-monophosphate kinase (EC 2.7.4.16)	Monosaccharides	0.0554652	VoGB2	Gudja
EC 2.7.6.3	2-amino-4-hydroxy-6-hydroxymethyldihydropteridine pyrophosphokinase (EC 2.7.6.3)	Amino Acids synthesis	0.0554652	VoGB2	Gudja
EC 3.1.1.96	D-aminoacyl-tRNA deacylase (EC 3.1.1.96)	Amino Acids synthesis	0.0554652	VoGB2	Gudja
EC 3.1.3.23	Sugar phosphatase YidA (EC 3.1.3.23)	Monosaccharides	0.0554652	VoGB2	Gudja
EC 3.1.3.25	Inositol-1-monophosphatase (EC 3.1.3.25)	Monosaccharides	0.0554652	VoGB2	Gudja
EC 3.2.2.10	Pyrimidine/purine nucleotide 5'-monophosphate nucleosidase PpnN (EC 3.2.2.4) (EC 3.2.2.10)	Monosaccharides	0.0554652	VoGB2	Gudja
EC 3.2.2.4	Pyrimidine/purine nucleotide 5'-monophosphate nucleosidase PpnN (EC 3.2.2.4) (EC 3.2.2.10)	Monosaccharides	0.0554652	VoGB2	Gudja
EC 3.4.11.1	Cytosol aminopeptidase PepA (EC 3.4.11.1)	Amino Acids synthesis	0.0554652	VoGB2	Gudja
EC 3.4.11.18	Methionine aminopeptidase (EC 3.4.11.18)	Amino Acids synthesis	0.0554652	VoGB2	Gudja
EC 3.4.11.2	Membrane alanine aminopeptidase N (EC 3.4.11.2)	Amino Acids synthesis	0.0554652	VoGB2	Gudja
EC 3.4.11.9	Xaa-Pro aminopeptidase (EC 3.4.11.9)	Amino Acids synthesis	0.0554652	VoGB2	Gudja
EC 3.4.21.102	Tail-specific protease precursor (EC 3.4.21.102)	Protein degradation	0.0554652	VoGB2	Gudja
EC 3.4.21.105	Rhomboid protease GlpG (EC 3.4.21.105)	Protein degradation	0.0554652	VoGB2	Gudja
EC 3.4.21.53	ATP-dependent protease La (EC 3.4.21.53) Type I	Protein degradation	0.0554652	VoGB2	Gudja
EC 3.4.21.83	Protease II (EC 3.4.21.83)	Protein degradation	0.0554652	VoGB2	Gudja
EC 3.4.21.88	SOS-response repressor and protease LexA (EC 3.4.21.88)	Protein degradation	0.0554652	VoGB2	Gudja
EC 3.4.21.92	ATP-dependent Clp protease proteolytic subunit ClpP (EC 3.4.21.92)	Protein degradation	0.0554652	VoGB2	Gudja
EC 3.4.25.2	ATP-dependent protease subunit HslV (EC 3.4.25.2)	Protein degradation	0.0554652	VoGB2	Gudja
EC 3.5.1.18	N-succinyl-L,L-diaminopimelate desuccinylase (EC 3.5.1.18)	Amino Acids synthesis	0.0554652	VoGB2	Gudja
EC 3.5.1.87	N-carbamoyl-L-amino acid hydrolase (EC 3.5.1.87)	Amino Acids synthesis	0.0554652	VoGB2	Gudja
EC 3.5.4.10	IMP cyclohydrolase (EC 3.5.4.10) / Phosphoribosylaminoimidazolecarboxamide formyltransferase (EC 2.1.2.3)	Amino Acids synthesis	0.0554652	VoGB2	Gudja
EC 3.5.4.26	Diaminohydroxyphosphoribosylaminopyrimidine deaminase (EC 3.5.4.26) / 5-amino-6-(5-phosphoribosylamino)uracil reductase (EC 1.1.1.193)	Amino Acids synthesis	0.0554652	VoGB2	Gudja
EC 4.1.1.20	Diaminopimelate decarboxylase (EC 4.1.1.20)	Amino Acids synthesis	0.0554652	VoGB2	Gudja
EC 4.1.1.86	L-2,4-diaminobutyrate decarboxylase (EC 4.1.1.86)	Amino Acids synthesis	0.0554652	VoGB2	Gudja
EC 4.1.3.38	Aminodeoxychorismate lyase (EC 4.1.3.38)	Amino Acids synthesis	0.0554652	VoGB2	Gudja
EC 4.6.1.17	Cyclic pyranopterin monophosphate synthase (EC 4.6.1.17)	Monosaccharides	0.0554652	VoGB2	Gudja
EC 5.1.1.7	Diaminopimelate epimerase (EC 5.1.1.7)	Amino Acids synthesis	0.0554652	VoGB2	Gudja
EC 5.3.1.16	Phosphoribosylformimino-5-aminoimidazole carboxamide ribotide isomerase (EC 5.3.1.16)	Amino Acids synthesis	0.0554652	VoGB2	Gudja
EC 5.4.3.2	Lysine 2,3-aminomutase (EC 5.4.3.2)	Amino Acids synthesis	0.0554652	VoGB2	Gudja
EC 5.4.3.8	Glutamate-1-semialdehyde 2,1-aminomutase (EC 5.4.3.8)	Amino Acids synthesis	0.0554652	VoGB2	Gudja
EC 5.4.99.18	N5-carboxyaminoimidazole ribonucleotide mutase (EC 5.4.99.18)	Amino Acids synthesis	0.0554652	VoGB2	Gudja
EC 6.2.1.3	Long-chain-fatty-acid--CoA ligase (EC 6.2.1.3)	Fatty Acid Biosynthesis	0.0554652	VoGB2	Gudja
EC 6.3.2.13	UDP-N-acetylmuramoyl-dipeptide--2,6-diaminopimelate ligase (EC 6.3.2.13)	Amino Acids synthesis	0.0554652	VoGB2	Gudja
EC 6.3.2.6	Phosphoribosylaminoimidazole-succinocarboxamide synthase (EC 6.3.2.6)	Amino Acids synthesis	0.0554652	VoGB2	Gudja
EC 6.3.4.18	N5-carboxyaminoimidazole ribonucleotide synthase (EC 6.3.4.18)	Amino Acids synthesis	0.0554652	VoGB2	Gudja
EC 1.1.1.193	Diaminohydroxyphosphoribosylaminopyrimidine deaminase (EC 3.5.4.26) / 5-amino-6-(5-phosphoribosylamino)uracil reductase (EC 1.1.1.193)	Amino Acids synthesis	0.0400152	VoGB20	Gudja
EC 1.1.1.205	Inosine-5'-monophosphate dehydrogenase (EC 1.1.1.205) / CBS domain	Monosaccharides	0.0400152	VoGB20	Gudja
EC 1.14.13.59	Siderophore [Alcaligin-like] biosynthetic enzyme (EC 1.14.13.59) @ Siderophore biosynthesis protein, monooxygenase	Monosaccharides	0.0400152	VoGB20	Gudja
EC 1.14.14.5	FMNH2-dependent alkanesulfonate monooxygenase (EC 1.14.14.5)	Monosaccharides	0.0400152	VoGB20	Gudja
EC 1.2.1.19	4-aminobutyraldehyde dehydrogenase (EC 1.2.1.19)	Amino Acids synthesis	0.0400152	VoGB20	Gudja
EC 1.4.99.6	D-amino acid dehydrogenase (EC 1.4.99.6)	Amino Acids synthesis	0.0400152	VoGB20	Gudja
EC 2.1.1.61	tRNA (5-methylaminomethyl-2-thiouridylate)-methyltransferase (EC 2.1.1.61) / FAD-dependent cmnm(5)s(2)U34 oxidoreductase	Amino Acids synthesis	0.0400152	VoGB20	Gudja
EC 2.1.1.79	Cyclopropane-fatty-acyl-phospholipid synthase (EC 2.1.1.79)	Fatty Acid Biosynthesis	0.0400152	VoGB20	Gudja
EC 2.1.2.10	Aminomethyltransferase (glycine cleavage system T protein) (EC 2.1.2.10)	Amino Acids synthesis	0.0400152	VoGB20	Gudja
EC 2.1.2.3	IMP cyclohydrolase (EC 3.5.4.10) / Phosphoribosylaminoimidazolecarboxamide formyltransferase (EC 2.1.2.3)	Amino Acids synthesis	0.0400152	VoGB20	Gudja
EC 2.3.1.47	8-amino-7-oxononanoate synthase (EC 2.3.1.47)	Amino Acids synthesis	0.0400152	VoGB20	Gudja
EC 2.4.1.180	Lipopolysaccharide N-acetylmannosaminouronosyltransferase (EC 2.4.1.180)	Amino Acids synthesis	0.0400152	VoGB20	Gudja
EC 2.6.1.1	Aspartate aminotransferase (EC 2.6.1.1)	Amino Acids synthesis	0.0400152	VoGB20	Gudja
EC 2.6.1.1	Transcriptional regulator, GntR family domain / Aspartate aminotransferase (EC 2.6.1.1)	Amino Acids synthesis	0.0400152	VoGB20	Gudja
EC 2.6.1.11	N-acetylornithine aminotransferase (EC 2.6.1.11) @ N-succinyl-L,L-diaminopimelate aminotransferase (EC 2.6.1.17)	Amino Acids synthesis	0.0400152	VoGB20	Gudja
EC 2.6.1.16	Glutamine--fructose-6-phosphate aminotransferase [isomerizing] (EC 2.6.1.16)	Amino Acids synthesis	0.0400152	VoGB20	Gudja
EC 2.6.1.17	N-acetylornithine aminotransferase (EC 2.6.1.11) @ N-succinyl-L,L-diaminopimelate aminotransferase (EC 2.6.1.17)	Amino Acids synthesis	0.0400152	VoGB20	Gudja
EC 2.6.1.19	Gamma-aminobutyrate:alpha-ketoglutarate aminotransferase (EC 2.6.1.19)	Amino Acids synthesis	0.0400152	VoGB20	Gudja
EC 2.6.1.42	Branched-chain amino acid aminotransferase (EC 2.6.1.42)	Amino Acids synthesis	0.0400152	VoGB20	Gudja
EC 2.6.1.44	Serine--pyruvate aminotransferase (EC 2.6.1.51) / L-alanine:glyoxylate aminotransferase (EC 2.6.1.44)	Amino Acids synthesis	0.0400152	VoGB20	Gudja
EC 2.6.1.51	Serine--pyruvate aminotransferase (EC 2.6.1.51) / L-alanine:glyoxylate aminotransferase (EC 2.6.1.44)	Amino Acids synthesis	0.0400152	VoGB20	Gudja
EC 2.6.1.52	Phosphoserine aminotransferase (EC 2.6.1.52)	Amino Acids synthesis	0.0400152	VoGB20	Gudja
EC 2.6.1.57	Biosynthetic Aromatic amino acid aminotransferase alpha (EC 2.6.1.57)	Amino Acids synthesis	0.0400152	VoGB20	Gudja
EC 2.6.1.59	dTDP-4-amino-4,6-dideoxygalactose transaminase (EC 2.6.1.59)	Amino Acids synthesis	0.0400152	VoGB20	Gudja
EC 2.6.1.62	Adenosylmethionine-8-amino-7-oxononanoate aminotransferase (EC 2.6.1.62)	Amino Acids synthesis	0.0400152	VoGB20	Gudja
EC 2.6.1.76	Diaminobutyrate--2-oxoglutarate aminotransferase (EC 2.6.1.76)	Amino Acids synthesis	0.0400152	VoGB20	Gudja
EC 2.6.1.82	Putrescine aminotransferase (EC 2.6.1.82)	Amino Acids synthesis	0.0400152	VoGB20	Gudja
EC 2.6.1.85	Para-aminobenzoate synthase, amidotransferase component (EC 2.6.1.85)	Amino Acids synthesis	0.0400152	VoGB20	Gudja
EC 2.6.1.85	Para-aminobenzoate synthase, aminase component (EC 2.6.1.85)	Amino Acids synthesis	0.0400152	VoGB20	Gudja
EC 2.6.1.9	Histidinol-phosphate aminotransferase (EC 2.6.1.9)	Amino Acids synthesis	0.0400152	VoGB20	Gudja
EC 2.7.13.3	Nitrogen regulation protein NtrB (EC 2.7.13.3)	Nitrogen Metabolism	0.0400152	VoGB20	Gudja
EC 2.7.4.16	Thiamine-monophosphate kinase (EC 2.7.4.16)	Monosaccharides	0.0400152	VoGB20	Gudja
EC 2.7.6.3	2-amino-4-hydroxy-6-hydroxymethyldihydropteridine pyrophosphokinase (EC 2.7.6.3)	Amino Acids synthesis	0.0400152	VoGB20	Gudja
EC 3.1.1.96	D-aminoacyl-tRNA deacylase (EC 3.1.1.96)	Amino Acids synthesis	0.0400152	VoGB20	Gudja
EC 3.1.3.23	Sugar phosphatase YidA (EC 3.1.3.23)	Monosaccharides	0.0400152	VoGB20	Gudja
EC 3.1.3.25	Inositol-1-monophosphatase (EC 3.1.3.25)	Monosaccharides	0.0400152	VoGB20	Gudja
EC 3.2.2.10	Pyrimidine/purine nucleotide 5'-monophosphate nucleosidase PpnN (EC 3.2.2.4) (EC 3.2.2.10)	Monosaccharides	0.0400152	VoGB20	Gudja
EC 3.2.2.4	Pyrimidine/purine nucleotide 5'-monophosphate nucleosidase PpnN (EC 3.2.2.4) (EC 3.2.2.10)	Monosaccharides	0.0400152	VoGB20	Gudja
EC 3.4.11.1	Cytosol aminopeptidase PepA (EC 3.4.11.1)	Amino Acids synthesis	0.0400152	VoGB20	Gudja
EC 3.4.11.18	Methionine aminopeptidase (EC 3.4.11.18)	Amino Acids synthesis	0.0400152	VoGB20	Gudja
EC 3.4.11.2	Membrane alanine aminopeptidase N (EC 3.4.11.2)	Amino Acids synthesis	0.0400152	VoGB20	Gudja
EC 3.4.11.9	Xaa-Pro aminopeptidase (EC 3.4.11.9)	Amino Acids synthesis	0.0400152	VoGB20	Gudja
EC 3.4.21.102	Tail-specific protease precursor (EC 3.4.21.102)	Protein degradation	0.0400152	VoGB20	Gudja
EC 3.4.21.105	Rhomboid protease GlpG (EC 3.4.21.105)	Protein degradation	0.0400152	VoGB20	Gudja
EC 3.4.21.53	ATP-dependent protease La (EC 3.4.21.53) Type I	Protein degradation	0.0400152	VoGB20	Gudja
EC 3.4.21.83	Protease II (EC 3.4.21.83)	Protein degradation	0.0400152	VoGB20	Gudja
EC 3.4.21.88	SOS-response repressor and protease LexA (EC 3.4.21.88)	Protein degradation	0.0400152	VoGB20	Gudja
EC 3.4.21.92	ATP-dependent Clp protease proteolytic subunit ClpP (EC 3.4.21.92)	Protein degradation	0.0400152	VoGB20	Gudja
EC 3.4.25.2	ATP-dependent protease subunit HslV (EC 3.4.25.2)	Protein degradation	0.0400152	VoGB20	Gudja
EC 3.5.1.18	N-succinyl-L,L-diaminopimelate desuccinylase (EC 3.5.1.18)	Amino Acids synthesis	0.0400152	VoGB20	Gudja
EC 3.5.1.87	N-carbamoyl-L-amino acid hydrolase (EC 3.5.1.87)	Amino Acids synthesis	0.0400152	VoGB20	Gudja
EC 3.5.4.10	IMP cyclohydrolase (EC 3.5.4.10) / Phosphoribosylaminoimidazolecarboxamide formyltransferase (EC 2.1.2.3)	Amino Acids synthesis	0.0400152	VoGB20	Gudja
EC 3.5.4.26	Diaminohydroxyphosphoribosylaminopyrimidine deaminase (EC 3.5.4.26) / 5-amino-6-(5-phosphoribosylamino)uracil reductase (EC 1.1.1.193)	Amino Acids synthesis	0.0400152	VoGB20	Gudja
EC 4.1.1.20	Diaminopimelate decarboxylase (EC 4.1.1.20)	Amino Acids synthesis	0.0400152	VoGB20	Gudja
EC 4.1.1.86	L-2,4-diaminobutyrate decarboxylase (EC 4.1.1.86)	Amino Acids synthesis	0.0400152	VoGB20	Gudja
EC 4.1.3.38	Aminodeoxychorismate lyase (EC 4.1.3.38)	Amino Acids synthesis	0.0400152	VoGB20	Gudja
EC 4.6.1.17	Cyclic pyranopterin monophosphate synthase (EC 4.6.1.17)	Monosaccharides	0.0400152	VoGB20	Gudja
EC 5.1.1.7	Diaminopimelate epimerase (EC 5.1.1.7)	Amino Acids synthesis	0.0400152	VoGB20	Gudja
EC 5.3.1.16	Phosphoribosylformimino-5-aminoimidazole carboxamide ribotide isomerase (EC 5.3.1.16)	Amino Acids synthesis	0.0400152	VoGB20	Gudja
EC 5.4.3.2	Lysine 2,3-aminomutase (EC 5.4.3.2)	Amino Acids synthesis	0.0400152	VoGB20	Gudja
EC 5.4.3.8	Glutamate-1-semialdehyde 2,1-aminomutase (EC 5.4.3.8)	Amino Acids synthesis	0.0400152	VoGB20	Gudja
EC 5.4.99.18	N5-carboxyaminoimidazole ribonucleotide mutase (EC 5.4.99.18)	Amino Acids synthesis	0.0400152	VoGB20	Gudja
EC 6.2.1.3	Long-chain-fatty-acid--CoA ligase (EC 6.2.1.3)	Fatty Acid Biosynthesis	0.0400152	VoGB20	Gudja
EC 6.3.2.13	UDP-N-acetylmuramoyl-dipeptide--2,6-diaminopimelate ligase (EC 6.3.2.13)	Amino Acids synthesis	0.0400152	VoGB20	Gudja
EC 6.3.2.6	Phosphoribosylaminoimidazole-succinocarboxamide synthase (EC 6.3.2.6)	Amino Acids synthesis	0.0400152	VoGB20	Gudja
EC 6.3.4.18	N5-carboxyaminoimidazole ribonucleotide synthase (EC 6.3.4.18)	Amino Acids synthesis	0.0400152	VoGB20	Gudja
EC 1.1.1.193	Diaminohydroxyphosphoribosylaminopyrimidine deaminase (EC 3.5.4.26) / 5-amino-6-(5-phosphoribosylamino)uracil reductase (EC 1.1.1.193)	Amino Acids synthesis	0.242356	VoGB21	Gudja
EC 1.1.1.205	Inosine-5'-monophosphate dehydrogenase (EC 1.1.1.205) / CBS domain	Monosaccharides	0.242356	VoGB21	Gudja
EC 1.14.13.59	Siderophore [Alcaligin-like] biosynthetic enzyme (EC 1.14.13.59) @ Siderophore biosynthesis protein, monooxygenase	Monosaccharides	0.242356	VoGB21	Gudja
EC 1.14.14.5	FMNH2-dependent alkanesulfonate monooxygenase (EC 1.14.14.5)	Monosaccharides	0.242356	VoGB21	Gudja
EC 1.2.1.19	4-aminobutyraldehyde dehydrogenase (EC 1.2.1.19)	Amino Acids synthesis	0.242356	VoGB21	Gudja
EC 1.4.99.6	D-amino acid dehydrogenase (EC 1.4.99.6)	Amino Acids synthesis	0.242356	VoGB21	Gudja
EC 2.1.1.61	tRNA (5-methylaminomethyl-2-thiouridylate)-methyltransferase (EC 2.1.1.61) / FAD-dependent cmnm(5)s(2)U34 oxidoreductase	Amino Acids synthesis	0.242356	VoGB21	Gudja
EC 2.1.1.79	Cyclopropane-fatty-acyl-phospholipid synthase (EC 2.1.1.79)	Fatty Acid Biosynthesis	0.242356	VoGB21	Gudja
EC 2.1.2.10	Aminomethyltransferase (glycine cleavage system T protein) (EC 2.1.2.10)	Amino Acids synthesis	0.242356	VoGB21	Gudja
EC 2.1.2.3	IMP cyclohydrolase (EC 3.5.4.10) / Phosphoribosylaminoimidazolecarboxamide formyltransferase (EC 2.1.2.3)	Amino Acids synthesis	0.242356	VoGB21	Gudja
EC 2.3.1.47	8-amino-7-oxononanoate synthase (EC 2.3.1.47)	Amino Acids synthesis	0.242356	VoGB21	Gudja
EC 2.4.1.180	Lipopolysaccharide N-acetylmannosaminouronosyltransferase (EC 2.4.1.180)	Amino Acids synthesis	0.242356	VoGB21	Gudja
EC 2.6.1.1	Aspartate aminotransferase (EC 2.6.1.1)	Amino Acids synthesis	0.242356	VoGB21	Gudja
EC 2.6.1.1	Transcriptional regulator, GntR family domain / Aspartate aminotransferase (EC 2.6.1.1)	Amino Acids synthesis	0.242356	VoGB21	Gudja
EC 2.6.1.11	N-acetylornithine aminotransferase (EC 2.6.1.11) @ N-succinyl-L,L-diaminopimelate aminotransferase (EC 2.6.1.17)	Amino Acids synthesis	0.242356	VoGB21	Gudja
EC 2.6.1.16	Glutamine--fructose-6-phosphate aminotransferase [isomerizing] (EC 2.6.1.16)	Amino Acids synthesis	0.242356	VoGB21	Gudja
EC 2.6.1.17	N-acetylornithine aminotransferase (EC 2.6.1.11) @ N-succinyl-L,L-diaminopimelate aminotransferase (EC 2.6.1.17)	Amino Acids synthesis	0.242356	VoGB21	Gudja
EC 2.6.1.19	Gamma-aminobutyrate:alpha-ketoglutarate aminotransferase (EC 2.6.1.19)	Amino Acids synthesis	0.242356	VoGB21	Gudja
EC 2.6.1.42	Branched-chain amino acid aminotransferase (EC 2.6.1.42)	Amino Acids synthesis	0.242356	VoGB21	Gudja
EC 2.6.1.44	Serine--pyruvate aminotransferase (EC 2.6.1.51) / L-alanine:glyoxylate aminotransferase (EC 2.6.1.44)	Amino Acids synthesis	0.242356	VoGB21	Gudja
EC 2.6.1.51	Serine--pyruvate aminotransferase (EC 2.6.1.51) / L-alanine:glyoxylate aminotransferase (EC 2.6.1.44)	Amino Acids synthesis	0.242356	VoGB21	Gudja
EC 2.6.1.52	Phosphoserine aminotransferase (EC 2.6.1.52)	Amino Acids synthesis	0.242356	VoGB21	Gudja
EC 2.6.1.57	Biosynthetic Aromatic amino acid aminotransferase alpha (EC 2.6.1.57)	Amino Acids synthesis	0.242356	VoGB21	Gudja
EC 2.6.1.59	dTDP-4-amino-4,6-dideoxygalactose transaminase (EC 2.6.1.59)	Amino Acids synthesis	0.242356	VoGB21	Gudja
EC 2.6.1.62	Adenosylmethionine-8-amino-7-oxononanoate aminotransferase (EC 2.6.1.62)	Amino Acids synthesis	0.242356	VoGB21	Gudja
EC 2.6.1.76	Diaminobutyrate--2-oxoglutarate aminotransferase (EC 2.6.1.76)	Amino Acids synthesis	0.242356	VoGB21	Gudja
EC 2.6.1.82	Putrescine aminotransferase (EC 2.6.1.82)	Amino Acids synthesis	0.242356	VoGB21	Gudja
EC 2.6.1.85	Para-aminobenzoate synthase, amidotransferase component (EC 2.6.1.85)	Amino Acids synthesis	0.242356	VoGB21	Gudja
EC 2.6.1.85	Para-aminobenzoate synthase, aminase component (EC 2.6.1.85)	Amino Acids synthesis	0.242356	VoGB21	Gudja
EC 2.6.1.9	Histidinol-phosphate aminotransferase (EC 2.6.1.9)	Amino Acids synthesis	0.242356	VoGB21	Gudja
EC 2.7.13.3	Nitrogen regulation protein NtrB (EC 2.7.13.3)	Nitrogen Metabolism	0.242356	VoGB21	Gudja
EC 2.7.4.16	Thiamine-monophosphate kinase (EC 2.7.4.16)	Monosaccharides	0.242356	VoGB21	Gudja
EC 2.7.6.3	2-amino-4-hydroxy-6-hydroxymethyldihydropteridine pyrophosphokinase (EC 2.7.6.3)	Amino Acids synthesis	0.242356	VoGB21	Gudja
EC 3.1.1.96	D-aminoacyl-tRNA deacylase (EC 3.1.1.96)	Amino Acids synthesis	0.242356	VoGB21	Gudja
EC 3.1.3.23	Sugar phosphatase YidA (EC 3.1.3.23)	Monosaccharides	0.242356	VoGB21	Gudja
EC 3.1.3.25	Inositol-1-monophosphatase (EC 3.1.3.25)	Monosaccharides	0.242356	VoGB21	Gudja
EC 3.2.2.10	Pyrimidine/purine nucleotide 5'-monophosphate nucleosidase PpnN (EC 3.2.2.4) (EC 3.2.2.10)	Monosaccharides	0.242356	VoGB21	Gudja
EC 3.2.2.4	Pyrimidine/purine nucleotide 5'-monophosphate nucleosidase PpnN (EC 3.2.2.4) (EC 3.2.2.10)	Monosaccharides	0.242356	VoGB21	Gudja
EC 3.4.11.1	Cytosol aminopeptidase PepA (EC 3.4.11.1)	Amino Acids synthesis	0.242356	VoGB21	Gudja
EC 3.4.11.18	Methionine aminopeptidase (EC 3.4.11.18)	Amino Acids synthesis	0.242356	VoGB21	Gudja
EC 3.4.11.2	Membrane alanine aminopeptidase N (EC 3.4.11.2)	Amino Acids synthesis	0.242356	VoGB21	Gudja
EC 3.4.11.9	Xaa-Pro aminopeptidase (EC 3.4.11.9)	Amino Acids synthesis	0.242356	VoGB21	Gudja
EC 3.4.21.102	Tail-specific protease precursor (EC 3.4.21.102)	Protein degradation	0.242356	VoGB21	Gudja
EC 3.4.21.105	Rhomboid protease GlpG (EC 3.4.21.105)	Protein degradation	0.242356	VoGB21	Gudja
EC 3.4.21.53	ATP-dependent protease La (EC 3.4.21.53) Type I	Protein degradation	0.242356	VoGB21	Gudja
EC 3.4.21.83	Protease II (EC 3.4.21.83)	Protein degradation	0.242356	VoGB21	Gudja
EC 3.4.21.88	SOS-response repressor and protease LexA (EC 3.4.21.88)	Protein degradation	0.242356	VoGB21	Gudja
EC 3.4.21.92	ATP-dependent Clp protease proteolytic subunit ClpP (EC 3.4.21.92)	Protein degradation	0.242356	VoGB21	Gudja
EC 3.4.25.2	ATP-dependent protease subunit HslV (EC 3.4.25.2)	Protein degradation	0.242356	VoGB21	Gudja
EC 3.5.1.18	N-succinyl-L,L-diaminopimelate desuccinylase (EC 3.5.1.18)	Amino Acids synthesis	0.242356	VoGB21	Gudja
EC 3.5.1.87	N-carbamoyl-L-amino acid hydrolase (EC 3.5.1.87)	Amino Acids synthesis	0.242356	VoGB21	Gudja
EC 3.5.4.10	IMP cyclohydrolase (EC 3.5.4.10) / Phosphoribosylaminoimidazolecarboxamide formyltransferase (EC 2.1.2.3)	Amino Acids synthesis	0.242356	VoGB21	Gudja
EC 3.5.4.26	Diaminohydroxyphosphoribosylaminopyrimidine deaminase (EC 3.5.4.26) / 5-amino-6-(5-phosphoribosylamino)uracil reductase (EC 1.1.1.193)	Amino Acids synthesis	0.242356	VoGB21	Gudja
EC 4.1.1.20	Diaminopimelate decarboxylase (EC 4.1.1.20)	Amino Acids synthesis	0.242356	VoGB21	Gudja
EC 4.1.1.86	L-2,4-diaminobutyrate decarboxylase (EC 4.1.1.86)	Amino Acids synthesis	0.242356	VoGB21	Gudja
EC 4.1.3.38	Aminodeoxychorismate lyase (EC 4.1.3.38)	Amino Acids synthesis	0.242356	VoGB21	Gudja
EC 4.6.1.17	Cyclic pyranopterin monophosphate synthase (EC 4.6.1.17)	Monosaccharides	0.242356	VoGB21	Gudja
EC 5.1.1.7	Diaminopimelate epimerase (EC 5.1.1.7)	Amino Acids synthesis	0.242356	VoGB21	Gudja
EC 5.3.1.16	Phosphoribosylformimino-5-aminoimidazole carboxamide ribotide isomerase (EC 5.3.1.16)	Amino Acids synthesis	0.242356	VoGB21	Gudja
EC 5.4.3.2	Lysine 2,3-aminomutase (EC 5.4.3.2)	Amino Acids synthesis	0.242356	VoGB21	Gudja
EC 5.4.3.8	Glutamate-1-semialdehyde 2,1-aminomutase (EC 5.4.3.8)	Amino Acids synthesis	0.242356	VoGB21	Gudja
EC 5.4.99.18	N5-carboxyaminoimidazole ribonucleotide mutase (EC 5.4.99.18)	Amino Acids synthesis	0.242356	VoGB21	Gudja
EC 6.2.1.3	Long-chain-fatty-acid--CoA ligase (EC 6.2.1.3)	Fatty Acid Biosynthesis	0.242356	VoGB21	Gudja
EC 6.3.2.13	UDP-N-acetylmuramoyl-dipeptide--2,6-diaminopimelate ligase (EC 6.3.2.13)	Amino Acids synthesis	0.242356	VoGB21	Gudja
EC 6.3.2.6	Phosphoribosylaminoimidazole-succinocarboxamide synthase (EC 6.3.2.6)	Amino Acids synthesis	0.242356	VoGB21	Gudja
EC 6.3.4.18	N5-carboxyaminoimidazole ribonucleotide synthase (EC 6.3.4.18)	Amino Acids synthesis	0.242356	VoGB21	Gudja
EC 1.1.1.193	Diaminohydroxyphosphoribosylaminopyrimidine deaminase (EC 3.5.4.26) / 5-amino-6-(5-phosphoribosylamino)uracil reductase (EC 1.1.1.193)	Amino Acids synthesis	0.0181015	VoGB22	Gudja
EC 1.1.1.205	Inosine-5'-monophosphate dehydrogenase (EC 1.1.1.205) / CBS domain	Monosaccharides	0.0181015	VoGB22	Gudja
[truncated: 3,694 more rows]

## Sheet: Shared pathway_microbiota&genom
Genome	Category_genome	ECnumber_genome	Description_genome	Percent(%)	ECnumber_sample	Description_sample	Category_sample	Totale	Sample	Function
[truncated: 85,190 more rows]

[truncated: 1 more sheets: p-value per site]
